# Supplementary material for: Construction of a ceRNA regulatory network to explore potential pathogenesis mechanisms involved in human hepatocellular carcinoma
Source: Sci Rep. 2023 Dec 12;13:22058. doi: 10.1038/s41598-023-47374-4 (PMC10716167; doi:10.1038/s41598-023-47374-4)
Supplement: Supplementary file 1 — Supplementary Information. [file 41598_2023_47374_MOESM1_ESM.xlsx]

## Sheet: Sheet1
ProbeName	p (Corr)	p	FC (abs)	Regulation	T1:gProcessedSignal(raw)	A1:gProcessedSignal(raw)	T2:gProcessedSignal(raw)	A2:gProcessedSignal(raw)	T3:gProcessedSignal(raw)	A3:gProcessedSignal(raw)	T4:gProcessedSignal(raw)	A4:gProcessedSignal(raw)	T5:gProcessedSignal(raw)	A5:gProcessedSignal(raw)	T1:gProcessedSignal(normalized)	A1:gProcessedSignal(normalized)	T2:gProcessedSignal(normalized)	A2:gProcessedSignal(normalized)	T3:gProcessedSignal(normalized)	A3:gProcessedSignal(normalized)	T4:gProcessedSignal(normalized)	A4:gProcessedSignal(normalized)	T5:gProcessedSignal(normalized)	A5:gProcessedSignal(normalized)
hsa_circ_0015080_CBC1	0.110832	0.0049305	2.28084	up	940.036	429.949	961.009	399.791	818.849	279.391	1089.91	435.214	637.447	385.312	0.338838	-0.863708	0.207766	-0.851063	0.96871	-0.820147	0.727012	-0.671193	-0.0990022	-0.598386
hsa-circRNA4925-5_CBC1	0.208429	0.0437802	3.0713	up	974.317	230.832	1354.97	171.098	53.7493	87.6013	476.748	171.387	529.921	107.004	0.390513	-1.76103	0.703402	-2.07549	-2.96057	-2.49341	-0.465899	-2.01566	-0.365531	-2.44675
hsa-circRNA281-2_CBC1	0.108927	0.00448587	5.2029	up	25.5484	5.83025	125.195	8.71877	24.1113	13.226	102.035	16.0201	76.362	14.1538	-4.86257	-7.06817	-2.73261	-6.37004	-4.11711	-5.22098	-2.69006	-5.43496	-3.16038	-5.36515
hsa_circ_0098848_CBC1	0.0926958	0.0019493	2.43365	up	179.617	95.4441	427.11	94.6347	112.734	60.4941	211.554	92.1799	257.42	105.953	-2.04895	-3.03515	-0.962177	-2.92987	-1.89196	-3.02757	-1.6381	-2.91039	-1.40718	-2.461
hsa_circ_0036712_CBC1	0.159992	0.0205593	2.40201	up	37.2876	25.6747	104.126	19.2492	20.0619	16.219	66.5574	18.8809	53.0226	21.9712	-4.31711	-4.92946	-2.99846	-5.22744	-4.38236	-4.92668	-3.30645	-5.19791	-3.68663	-4.73073
hsa-circRNA15486-251_CBC1	0.192332	0.03521	2.69599	up	188.091	199.542	495.817	136.85	347.477	85.5741	566.363	110.561	183.532	88.542	-1.98245	-1.97118	-0.746979	-2.39772	-0.267969	-2.52719	-0.2174	-2.64807	-1.89528	-2.71998
hsa_circ_0079875_CBC1	0.0779478	0.000413243	14.5258	up	1607.53	214.036	3194.62	142.497	1550.77	190.875	4939.82	165.719	2762.11	168.463	1.1129	-1.87002	1.94079	-2.33938	1.89003	-1.3698	2.90726	-2.06418	2.01639	-1.79198
hsa-circRNA482-73_CBC1	0.160899	0.0208757	2.04899	up	634.747	327.373	318.72	187.902	399.238	141.386	496.292	176.07	263.117	184.46	-0.227696	-1.25694	-1.38449	-1.94033	-0.0676376	-1.8028	-0.407937	-1.97677	-1.3756	-1.6611
hsa_circ_0133970_CBC1	0.113693	0.00559097	3.93566	up	179.529	72.3522	302.722	54.9999	56.0689	35.9961	335.136	51.4593	220.341	31.2704	-2.04966	-3.43476	-1.45879	-3.71281	-2.89961	-3.77652	-0.974378	-3.75141	-1.63157	-4.22154
hsa_circ_0084896_CBC1	0.109734	0.00464464	3.86766	up	12.4051	6.7018	37.509	6.88903	23.2284	7.17639	27.297	3.53251	16.4856	4.64446	-5.90487	-6.86718	-4.47148	-6.70987	-4.17093	-6.10303	-4.59231	-7.61608	-5.37203	-6.97276
hsa_circ_0018003_CBC1	0.110377	0.00480437	2.6584	up	142.452	95.1648	142.122	50.9074	102.871	41.2195	283.799	64.7978	192.152	63.9429	-2.3834	-3.03937	-2.54966	-3.82436	-2.02405	-3.58103	-1.21426	-3.4189	-1.82906	-3.18956
hsa_circ_0018652_CBC1	0.0767958	0.000330202	2.23225	up	1568.23	737.205	2140.08	691.933	1218.14	776.382	1913.38	1017.25	3184.73	1079.14	1.07719	-0.0858081	1.36281	-0.0596768	1.54172	0.654334	1.53892	0.55369	2.22179	0.887402
hsa_circ_0060552_CBC1	0.108927	0.00447861	6.78735	up	8.56244	2.82252	40.5367	2.7305	7.36745	3.02621	34.7213	3.08636	30.315	2.5109	-6.43971	-8.11474	-4.35948	-8.045	-5.82758	-7.34878	-4.24523	-7.81087	-4.49321	-7.86006
hsa-circRNA4326-7_CBC1	0.111427	0.00503964	6.27618	up	163.977	24.6887	214.56	11.8503	55.2453	31.591	159.375	21.249	220.471	34.5408	-2.18038	-4.98595	-1.95541	-5.92732	-2.92096	-3.96485	-2.0467	-5.02745	-1.63072	-4.07804
hsa_circ_0085259_CBC1	0.113396	0.00553173	2.40066	up	127.017	102.321	284.222	86.9499	188.286	66.2811	315.738	136.592	271.031	87.604	-2.54886	-2.93477	-1.54977	-3.05205	-1.15196	-2.89576	-1.0604	-2.34304	-1.33285	-2.73535
hsa_circ_0040646_CBC1	0.168097	0.0238375	2.24543	up	200.146	84.6674	176.741	168.025	151.012	59.5119	351.351	122.647	225.97	69.2111	-1.89283	-3.20799	-2.23515	-2.10164	-1.47022	-3.05118	-0.906213	-2.4984	-1.59517	-3.07534
hsa_circ_0085766_CBC1	0.19594	0.0369911	2.2565	up	197.603	241.28	657.289	202.487	607.21	168.454	518.612	250.989	498.753	163.276	-1.91127	-1.69716	-0.340257	-1.83248	0.537308	-1.55007	-0.34447	-1.46529	-0.45298	-1.8371
hsa-circRNA7547-4_CBC1	0.147159	0.0154534	4.22084	up	8.75335	6.44355	34.7889	6.04802	20.3446	2.90266	29.4023	3.38632	12.6156	4.33147	-6.4079	-6.92387	-4.58009	-6.8977	-4.36217	-7.40891	-4.48512	-7.67705	-5.75803	-7.07341
hsa_circ_0042866_CBC1	0.147192	0.0155177	3.3501	up	28.7506	16.2779	41.8639	14.0623	23.4922	7.44771	48.4155	5.02229	19.604	7.18482	-4.69221	-5.58689	-4.31301	-5.68041	-4.15463	-6.04949	-3.76559	-7.10843	-5.12208	-6.34332
hsa_circ_0085483_CBC1	0.110316	0.00478507	2.38456	up	508.203	333.978	1141.4	348.6	1172.57	371.164	722.242	422.566	1075.71	363.069	-0.548474	-1.22812	0.45595	-1.04874	1.48672	-0.410376	0.133356	-0.713741	0.655905	-0.684172
hsa_circ_0084247_CBC1	0.200277	0.0392908	3.10002	up	130.946	133.976	413.722	82.0013	316.921	54.4834	497.483	89.647	137.904	74.1608	-2.5049	-2.5459	-1.00812	-3.13659	-0.400765	-3.17855	-0.404479	-2.95059	-2.30764	-2.97569
hsa_circ_0052395_CBC1	0.0751149	0.000237625	2.27712	up	6642.32	2406.58	4812.38	1891.29	2659.64	1534.94	4752.47	2157.98	4634.61	1962.22	3.15974	1.62104	2.53189	1.39099	2.66827	1.63768	2.85148	1.63869	2.76307	1.75
hsa_circ_0098485_CBC1	0.117896	0.00639486	2.21825	up	435.775	253.382	300.662	171.112	315.974	156.94	512.01	143.52	602.409	235.476	-0.770297	-1.62656	-1.46864	-2.07537	-0.405084	-1.65222	-0.362955	-2.27166	-0.180563	-1.30883
hsa_circ_0014250_CBC1	0.124993	0.00832729	2.0319	up	263.314	116.183	231.515	88.9647	164.776	64.5351	197.137	128.549	217.237	140.103	-1.49709	-2.75147	-1.84568	-3.01901	-1.34438	-2.93428	-1.73993	-2.4306	-1.65204	-2.05792
hsa_circ_0071292_CBC1	0.0813508	0.000682784	5.54322	up	220.76	30.2028	301.966	55.4177	201.352	41.7292	136.907	17.4013	105.241	29.4075	-1.7514	-4.69512	-1.4624	-3.70189	-1.05517	-3.5633	-2.26593	-5.31565	-2.69761	-4.31016
hsa-circRNA15570-60_CBC1	0.12797	0.00920891	2.38448	up	201.357	161.699	464.987	158.738	331.626	93.3659	378.126	168.77	357.971	130.388	-1.88413	-2.27456	-0.839593	-2.18366	-0.335332	-2.40147	-0.800258	-2.03786	-0.931464	-2.16161
hsa_circ_0076560_CBC1	0.18624	0.0319916	2.3827	up	322.667	311.673	627.302	183.924	288.234	143.326	1000.95	190.061	367.696	173.189	-1.20383	-1.32784	-0.407625	-1.9712	-0.537648	-1.78314	0.604173	-1.86646	-0.892794	-1.75207
hsa_circ_0119652_CBC1	0.169199	0.0243224	6.20885	up	87.3776	44.4238	744.344	39.2345	68.6976	29.452	908.635	34.5226	105.076	25.2342	-3.08854	-4.13847	-0.160815	-4.20012	-2.60656	-4.06599	0.464575	-4.3273	-2.69987	-4.53096
hsa_circ_0137409_CBC1	0.0799323	0.000500996	2.63778	up	117.373	55.0861	154.882	43.4836	92.1323	30.8898	121.928	58.4979	131.244	46.9019	-2.66278	-3.82811	-2.42561	-4.05177	-2.18311	-3.99723	-2.4331	-3.56646	-2.37905	-3.6367
hsa_circ_0115354_CBC1	0.146555	0.0151987	2.19297	up	319.26	286.647	1125.29	264.045	324.925	210.753	618.763	248.859	990.499	343.711	-1.21915	-1.4486	0.435441	-1.44953	-0.364781	-1.22688	-0.0897403	-1.47759	0.536848	-0.763218
hsa_circ_0077299_CBC1	0.199995	0.0391497	2.10833	up	44.9984	31.3209	80.9662	26.9568	48.9363	13.8369	48.2385	51.0181	61.3939	20.57	-4.04593	-4.64267	-3.36139	-4.74159	-3.09591	-5.15584	-3.77087	-3.76384	-3.47514	-4.8258
hsa_circ_0107872_CBC1	0.185404	0.0316836	5.57302	up	33.2505	38.1415	296.628	48.0604	201.483	26.3037	250.914	52.1549	1081.39	38.5782	-4.48243	-4.35844	-1.48813	-3.90739	-1.05423	-4.22909	-1.39193	-3.73204	0.663502	-3.91856
hsa_circ_0014715_CBC1	0.0799323	0.000511327	2.75018	up	1852.96	854.255	2037.76	679.709	2067.02	681.805	2571.41	805.351	2455.2	950.169	1.31788	0.126794	1.29212	-0.0853928	2.30459	0.466926	1.96536	0.216701	1.84646	0.70377
hsa_circ_0091580_CBC1	0.0810248	0.000638869	24.6692	up	8837.76	876.079	8242.45	170.311	2555.72	190.008	6439.83	103.243	8225.93	356.714	3.57173	0.163188	3.30822	-2.08214	2.61077	-1.37637	3.28982	-2.74687	3.5908	-0.709645
hsa_circ_0045017_CBC1	0.117243	0.00628447	2.42713	up	140.886	109.492	293.46	75.7867	187.326	107.314	253.152	83.5438	225.427	68.2223	-2.39936	-2.83705	-1.50362	-3.25029	-1.15934	-2.2006	-1.37912	-3.05231	-1.59864	-3.0961
hsa-circRNA13520-16_CBC1	0.111456	0.0050511	2.82379	up	17.3122	11.8639	51.3296	18.2689	13.7369	3.80105	37.0777	9.64149	34.6218	10.6283	-5.42402	-6.04322	-4.01892	-5.30285	-4.92876	-7.01989	-4.1505	-6.16752	-4.30155	-5.77843
hsa-circRNA15860-15_CBC1	0.145186	0.01465	3.16043	up	249.729	111.352	160.196	76.2491	259.06	50.8616	466.439	76.4177	147.64	66.3449	-1.57352	-2.81274	-2.37695	-3.24152	-0.691602	-3.27778	-0.497438	-3.18094	-2.20922	-3.13636
hsa_circ_0059710_CBC1	0.0962491	0.0023444	17.2925	up	157.757	16.7506	420.91	12.6915	143.205	17.3802	457.491	6.90425	255.727	27.2789	-2.23618	-5.54559	-0.983273	-5.82838	-1.54681	-4.82691	-0.525382	-6.64929	-1.4167	-4.41855
hsa_circ_0094511_CBC1	0.11562	0.00594919	2.03734	up	147.944	96.8492	152.919	57.7003	53.2665	43.2067	108.351	53.6486	139.097	38.637	-2.32883	-3.01406	-2.44402	-3.64366	-2.97359	-3.51311	-2.60342	-3.6913	-2.29521	-3.91636
hsa_circ_0055862_CBC1	0.21629	0.0481494	2.34935	up	1372.51	188.285	608.673	282.303	155.306	96.7201	430.626	336.816	644.5	281.039	0.884867	-2.05495	-0.451117	-1.35307	-1.42978	-2.35055	-0.612691	-1.04096	-0.083127	-1.05364
hsa-circRNA1030-14_CBC1	0.0810248	0.000641539	3.31165	up	186.462	79.2098	265.519	77.4832	140.713	53.6062	269.719	54.424	180.127	45.9025	-1.99499	-3.30412	-1.64797	-3.21835	-1.57213	-3.20196	-1.28767	-3.6706	-1.92229	-3.66777
hsa_circ_0119021_CBC1	0.156592	0.0191471	2.16287	up	718.481	554.266	994.771	458.262	876.672	378.401	1636.64	407.862	906.792	484.756	-0.0489286	-0.497295	0.257579	-0.654139	1.06715	-0.382516	1.31354	-0.764836	0.409464	-0.267155
hsa-circRNA7516-7_CBC1	0.149475	0.0164324	7.55299	up	316.169	331.191	1401.9	90.171	969.261	99.2793	1552.32	156.754	1221.2	68.9552	-1.23318	-1.24021	0.752531	-2.99957	1.212	-2.31287	1.23723	-2.14441	0.838916	-3.08068
hsa_circ_0032008_CBC1	0.161607	0.0211754	3.04669	up	109.308	64.7017	257.952	62.5837	80.3542	58.043	302.418	36.1962	164.369	48.7799	-2.76548	-3.596	-1.68968	-3.52645	-2.38044	-3.08724	-1.12258	-4.25901	-2.05437	-3.58006
hsa-circRNA5059-1_CBC1	0.121943	0.0074378	2.38254	up	77.0944	58.9807	213.749	59.8959	62.8109	40.2672	132.617	48.5029	253.794	63.6141	-3.26918	-3.72956	-1.96087	-3.58978	-2.7358	-3.61476	-2.31186	-3.83678	-1.42765	-3.197
hsa_circ_0084303_CBC1	0.164878	0.0224467	3.31356	up	124.49	107.231	474.148	100.919	427.203	77.8267	783.07	129.345	178.542	78.3642	-2.57785	-2.86714	-0.811448	-2.83711	0.0300348	-2.6641	0.250015	-2.42169	-1.93504	-2.89615
hsa_circ_0007219_CBC1	0.126699	0.00883817	2.35152	up	163.936	70.0979	221.654	68.414	55.5489	45.5947	215.165	56.0707	152.466	72.6551	-2.18075	-3.48043	-1.90847	-3.39795	-2.91306	-3.4355	-1.61368	-3.6276	-2.16282	-3.00528
hsa-circRNA12668-11_CBC1	0.0791845	0.000462322	2.01525	up	200.551	81.8356	206.999	86.6292	74.3429	47.4472	122.557	68.0845	170.047	81.7288	-1.88991	-3.25707	-2.00716	-3.05738	-2.49262	-3.37804	-2.42567	-3.34752	-2.00537	-2.8355
hsa_circ_0022632_CBC1	0.0739087	0.000150846	2.3634	up	774.389	407.587	1704.61	548.587	698.354	384.11	1391.95	626.335	2502.72	783.103	0.0591789	-0.940766	1.03458	-0.394588	0.739071	-0.360916	1.07991	-0.145982	1.87412	0.424788
hsa_circ_0103438_CBC1	0.108927	0.00448075	5.53008	up	34.2942	19.3846	95.25	10.2553	24.5488	5.28131	98.5466	9.75622	30.1936	4.35641	-4.43784	-5.33489	-3.12699	-6.13587	-4.09116	-6.54539	-2.74025	-6.15045	-4.49899	-7.06513
hsa_circ_0066933_CBC1	0.111241	0.00499876	4.24537	up	49.3883	23.4958	183.716	24.8788	37.8255	17.7115	150.092	18.8707	77.1749	14.2721	-3.91164	-5.0574	-2.17931	-4.85732	-3.46746	-4.79968	-2.13328	-5.1987	-3.1451	-5.35314
hsa_circ_0087038_CBC1	0.111241	0.00499134	5.53952	up	30.5413	13.5282	82.309	15.8642	43.2416	10.8178	118.53	8.10137	71.9086	9.13427	-4.60505	-5.85383	-3.33766	-5.50647	-3.27439	-5.51095	-2.47387	-6.41861	-3.24707	-5.99698
hsa_circ_0079053_CBC1	0.219257	0.0499359	2.26759	up	210.774	187.908	22.6341	3.01724	5.50011	2.64083	207.735	100.3	5.844	3.42211	-1.81818	-2.05784	-5.20022	-7.90094	-6.24928	-7.5453	-1.66438	-2.78859	-6.86821	-7.41339
hsa-circRNA2520-18_CBC1	0.087853	0.00135608	9.37503	up	122.489	20.6642	298.592	14.8838	95.5626	21.6638	372.514	19.8395	169.164	22.2533	-2.60123	-5.24267	-1.47861	-5.59849	-2.13037	-4.50908	-0.821833	-5.12647	-2.01288	-4.71232
hsa_circ_0036710_CBC1	0.110407	0.00481207	2.99128	up	45.8041	24.4568	128.137	26.0242	38.1552	20.0743	79.4681	15.8756	90.2943	31.9961	-4.02033	-4.99956	-2.69909	-4.79238	-3.45493	-4.61901	-3.05068	-5.44804	-2.9186	-4.18845
hsa-circRNA11242-46_CBC1	0.162933	0.0216704	3.48847	up	22.42	14.2128	74.4096	8.37485	14.7043	9.60144	41.9044	5.54591	34.5424	10.4886	-5.05102	-5.78261	-3.48322	-6.4281	-4.83058	-5.68304	-3.97395	-6.96535	-4.30487	-5.79752
hsa_circ_0034613_CBC1	0.112209	0.00520852	2.75638	up	48.7619	32.1478	179.036	33.3558	54.5921	29.0847	141.51	43.1416	102.333	31.1827	-3.93005	-4.60508	-2.21653	-4.4343	-2.93812	-4.0841	-2.21822	-4.00576	-2.73804	-4.2256
hsa_circ_0006225_CBC1	0.0739087	2.53059e-05	5.97408	up	148.381	30.4129	232.977	28.0439	126.662	26.2719	119.027	17.2246	80.8786	13.8824	-2.32458	-4.68512	-1.8366	-4.68455	-1.7239	-4.23084	-2.46784	-5.33037	-3.07748	-5.39309
hsa_circ_0043732_CBC1	0.209624	0.0444703	2.17025	up	285.016	355.857	1166.9	259.361	625.33	234.216	769.612	315.83	693.005	326.407	-1.38283	-1.13658	0.487825	-1.47535	0.57973	-1.0746	0.225005	-1.13377	0.0215584	-0.837744
hsa_circ_0082577_CBC1	0.105836	0.00387266	2.39862	up	1639.04	841.949	3319.41	779.044	1125.29	520.727	1545.71	1058.18	1946.24	620.803	1.1409	0.10586	1.99607	0.111394	1.42734	0.0780924	1.23108	0.610594	1.51131	0.0897209
hsa_circ_0069823_CBC1	0.123907	0.0080435	2.25154	up	81.7674	58.2766	134.711	40.999	109.52	34.5412	101.508	52.395	115.021	54.4507	-3.18428	-3.74689	-2.62692	-4.13665	-1.93369	-3.83604	-2.69753	-3.72541	-2.56941	-3.42139
hsa_circ_0016414_CBC1	0.125866	0.00859512	3.84325	up	94.3038	69.0531	507.662	55.2319	120.818	40.7089	339.796	77.4719	465.579	87.7582	-2.97849	-3.5021	-0.712916	-3.70673	-1.79205	-3.59902	-0.954458	-3.16117	-0.552282	-2.73281
hsa_circ_0060730_CBC1	0.121925	0.00742036	2.15479	up	496.606	431.09	1437.37	419.224	503.796	255.185	774.198	376.049	1469.93	491.341	-0.581777	-0.859883	0.788575	-0.782589	0.267951	-0.95089	0.233577	-0.881996	1.10637	-0.247691
hsa_circ_0080671_CBC1	0.123271	0.00784741	2.57103	up	80.8682	50.5568	205.971	51.0655	55.2252	38.0585	127.883	53.2749	278.739	53.9333	-3.20023	-3.9519	-2.01434	-3.81989	-2.92149	-3.69614	-2.3643	-3.70139	-1.29239	-3.43517
hsa_circ_0017995_CBC1	0.162411	0.0214563	2.70966	up	110.174	42.138	120.599	48.1493	26.8471	23.1273	300.762	43.9741	140.143	48.2494	-2.7541	-4.21468	-2.78657	-3.90472	-3.96205	-4.41477	-1.1305	-3.97819	-2.2844	-3.59583
hsa-circRNA626-7_CBC1	0.0897647	0.00160519	2.51291	up	454.901	293.09	839.538	319.375	751.975	286.796	742.252	252.973	995.264	301.546	-0.708325	-1.41653	0.0128106	-1.17506	0.845797	-0.782408	0.172784	-1.45393	0.543771	-0.952038
hsa_circ_0047783_CBC1	0.0907913	0.00180216	2.28187	up	346.622	208.893	408.742	168.32	265.136	129.847	393.597	201.381	736.738	185.23	-1.10051	-1.90511	-1.0256	-2.0991	-0.658153	-1.92562	-0.742407	-1.78299	0.109844	-1.6551
hsa_circ_0044397_CBC1	0.195518	0.0367617	4.30368	up	307.852	224.238	2808.29	182.2	146.092	122.823	1176.55	223.017	1662	144.581	-1.27164	-1.80284	1.75483	-1.98478	-1.51801	-2.00585	0.837359	-1.63576	1.28354	-2.01253
hsa_circ_0091323_CBC1	0.198019	0.038101	4.65626	up	1610.1	216.438	2820.92	171.344	78.6773	128.069	1057.94	174.769	926.3	186.445	1.1152	-1.85392	1.76131	-2.07341	-2.41087	-1.94551	0.684067	-1.98747	0.440172	-1.64567
hsa-circRNA4049-8_CBC1	0.125432	0.00845036	2.03852	up	212.878	146.911	350.375	115.556	146.585	98.9416	292.751	96.9011	196.58	106.218	-1.80385	-2.41293	-1.24789	-2.64171	-1.51315	-2.31778	-1.16945	-2.83833	-1.79619	-2.45739
hsa_circ_0031779_CBC1	0.195237	0.0366158	3.56406	up	65.0009	21.7661	119.068	33.294	12.276	16.325	82.5414	9.19882	69.7855	8.45852	-3.51535	-5.16772	-2.805	-4.43697	-5.09097	-4.91728	-2.99594	-6.23532	-3.29031	-6.10787
hsa_circ_0014262_CBC1	0.0807892	0.000539971	2.10531	up	1268.14	508.387	1248.14	561.915	1058.95	521.619	1313.91	769.381	1439.77	646.791	0.77076	-0.621944	0.584922	-0.359957	1.33968	0.0805619	0.996664	0.150782	1.07645	0.148886
hsa-circRNA1203-19_CBC1	0.101289	0.00308199	2.03296	up	580.52	287.081	607.034	304.726	238.868	182.679	607.995	216.228	619.571	255.598	-0.356533	-1.44641	-0.455008	-1.2428	-0.808672	-1.43312	-0.115066	-1.68037	-0.140038	-1.19054
hsa_circ_0059676_CBC1	0.0985214	0.0026942	9.09552	up	27.6999	6.77626	72.7717	2.75787	18.7591	2.64083	47.5093	3.05583	44.7837	8.28932	-4.74592	-6.85124	-3.51533	-8.03061	-4.47923	-7.5453	-3.79284	-7.82521	-3.93026	-6.13702
hsa_circ_0133656_CBC1	0.150864	0.0169704	2.7074	up	177.321	101.27	434.89	76.1533	87.7315	73.4284	460.685	101.519	224.693	81.0002	-2.06752	-2.94966	-0.936134	-3.24333	-2.25372	-2.74802	-0.515346	-2.77117	-1.60335	-2.84842
hsa-circRNA626-22_CBC1	0.105	0.00369661	2.08885	up	195.193	137.023	326.957	160.796	274.099	105.372	246.879	118.764	337.644	128.625	-1.92897	-2.51345	-1.34768	-2.16508	-0.61019	-2.22694	-1.41532	-2.54481	-1.0158	-2.18124
hsa_circ_0068017_CBC1	0.119974	0.0069451	3.3441	up	115.489	67.8538	294.961	46.2765	113.297	40.2121	302.832	55.1044	153.973	59.8189	-2.68613	-3.52737	-1.49626	-3.96196	-1.88477	-3.61673	-1.12061	-3.65268	-2.14863	-3.28574
hsa_circ_0086052_CBC1	0.171906	0.0254567	2.12184	up	147.315	144.33	300.897	107.228	331.806	99.263	292.092	124.893	227.816	114.72	-2.33497	-2.4385	-1.46752	-2.74963	-0.334546	-2.31311	-1.1727	-2.47222	-1.58344	-2.3463
hsa_circ_0036734_CBC1	0.0998433	0.00288885	15.7801	up	264.768	60.9614	1148.18	26.3653	514.927	51.901	1415.63	33.422	653.627	51.3572	-1.48915	-3.68191	0.464494	-4.7736	0.29948	-3.2486	1.10425	-4.37405	-0.0628389	-3.50578
hsa_circ_0016658_CBC1	0.117934	0.00641073	2.87686	up	5076.19	2399.84	6495.54	2063.59	8238.98	1885.84	6451.11	4167.39	12861.9	2842.72	2.7718	1.617	2.96459	1.51677	4.29951	1.9347	3.29235	2.58816	4.23565	2.28479
hsa-circRNA12714-22_CBC1	0.182469	0.0303347	2.8983	up	71.3713	42.3081	185.084	19.7304	53.3652	21.598	137.814	37.2849	80.1817	54.8073	-3.38046	-4.20887	-2.16861	-5.19182	-2.97092	-4.51347	-2.2564	-4.21625	-3.08996	-3.41197
hsa-circRNA11458-1_CBC1	0.13443	0.0109286	3.14409	up	113.588	68.8972	258.301	67.8002	83.4088	52.517	335.18	51.9425	225.958	45.7921	-2.71006	-3.50536	-1.68773	-3.41095	-2.32662	-3.23158	-0.974188	-3.73793	-1.59525	-3.67124
hsa-circRNA15486-158_CBC1	0.147263	0.0155616	5.56966	up	14.4226	13.9594	83.173	8.19179	82.6881	7.86886	127.556	18.0323	23.3709	3.28876	-5.68748	-5.80857	-3.3226	-6.45999	-2.33914	-5.97014	-2.368	-5.26426	-4.86852	-7.47073
hsa_circ_0043956_CBC1	0.119896	0.00690267	3.82397	up	72.25	50.4316	221.987	32.3168	127.767	30.3346	178.607	31.5327	114.699	31.8549	-3.36281	-3.95547	-1.90631	-4.47995	-1.71137	-4.0234	-1.88233	-4.45799	-2.57345	-4.19483
hsa_circ_0035487_CBC1	0.0739087	0.000136779	9.599	up	21.5032	3.11788	40.1621	2.98637	28.7513	2.64083	42.2879	3.54584	17.5043	2.50199	-5.11126	-7.97117	-4.37288	-7.91577	-3.86319	-7.5453	-3.96081	-7.61064	-5.28552	-7.86519
hsa_circ_0001820_CBC1	0.197991	0.0380566	2.96171	up	9.04928	4.8142	20.084	5.70401	19.3092	2.64083	21.9884	5.47389	3.12602	2.57927	-6.35993	-7.34443	-5.37267	-6.98219	-4.43753	-7.5453	-4.90431	-6.98421	-7.77084	-7.82131
hsa_circ_0106909_CBC1	0.167364	0.0234708	3.1093	up	15.9312	15.7598	52.3145	8.84574	25.8345	5.53217	30.5037	7.01306	18.9478	7.6581	-5.54395	-5.63355	-3.9915	-6.34918	-4.01752	-6.47845	-4.43207	-6.62673	-5.17121	-6.25128
hsa-circRNA5429-1_CBC1	0.19977	0.0390428	2.24133	up	140.926	76.4365	405.414	69.9041	84.6435	64.1595	118.154	110.074	218.812	56.6587	-2.39894	-3.35554	-1.03739	-3.36686	-2.30542	-2.9427	-2.47846	-2.65445	-1.64162	-3.36405
hsa_circ_0016382_CBC1	0.082912	0.000924703	5.67578	up	778.383	193.436	1862.08	163.952	874.134	229.511	1672.38	208.186	1498.34	344.046	0.0666008	-2.01601	1.16206	-2.13703	1.06297	-1.10387	1.34471	-1.73505	1.13398	-0.761814
hsa_circ_0055460_CBC1	0.163909	0.0220313	2.01316	up	40.955	38.8311	79.6516	35.3767	37.7881	12.0297	44.9034	21.4428	62.2835	28.4597	-4.18177	-4.33259	-3.38501	-4.34944	-3.46888	-5.35777	-3.87423	-5.01435	-3.45439	-4.35742
hsa_circ_0015301_CBC1	0.186158	0.0319474	2.22894	up	306.067	352.495	1347.87	379.34	1247.69	382.22	1225.43	503.151	961.622	414.679	-1.28003	-1.15027	0.695819	-0.926817	1.5763	-0.368032	0.896094	-0.461925	0.494163	-0.492419
hsa_circ_0071678_CBC1	0.137548	0.0119147	7.83609	up	22.0484	11.2015	124.351	8.08002	45.6116	2.64083	124.618	7.72396	36.8222	10.1758	-5.07513	-6.12611	-2.74237	-6.47981	-3.19741	-7.5453	-2.40161	-6.48743	-4.21266	-5.8412
hsa_circ_0085657_CBC1	0.127119	0.009002	2.30405	up	761.951	552.017	1234.08	616.28	1034.6	306.877	1443.15	558.719	1632.29	585.256	0.0358196	-0.50316	0.568578	-0.226724	1.30611	-0.684772	1.13203	-0.310793	1.25752	0.00465242
hsa-circRNA8500-49_CBC1	0.0915482	0.00188346	6.77522	up	99.5081	20.3444	157.785	11.0394	45.4582	15.7784	141.028	11.7131	94.5567	15.5357	-2.90099	-5.26517	-2.39883	-6.02957	-3.20227	-4.96641	-2.22315	-5.88673	-2.85206	-5.23076
hsa_circ_0076586_CBC1	0.212766	0.046226	2.44964	up	224.931	237.873	366.942	103.624	190.452	100.415	605.481	93.9316	245.674	110.282	-1.7244	-1.71768	-1.18123	-2.79895	-1.13546	-2.29645	-0.121045	-2.88324	-1.47456	-2.40322
hsa_circ_0090958_CBC1	0.115773	0.00601752	2.41661	up	19.4539	14.4029	40.0576	13.2693	15.9143	8.22069	68.2923	17.8648	30.215	10.6997	-5.25575	-5.76345	-4.37664	-5.76414	-4.71649	-5.90703	-3.26933	-5.27772	-4.49797	-5.76877
hsa_circ_0085252_CBC1	0.135104	0.0111918	2.41772	up	566.969	472.752	1291.17	378.568	1006.36	309.978	1357.29	469.235	1102.88	496.024	-0.39061	-0.726789	0.63382	-0.929759	1.26619	-0.670268	1.04353	-0.562605	0.691895	-0.234004
hsa-circRNA11493-11_CBC1	0.123271	0.00787743	2.04094	up	156.848	128.388	307.54	108.899	192.871	89.2365	232.984	91.1915	171.676	89.3348	-2.24451	-2.60737	-1.43601	-2.72731	-1.11725	-2.46673	-1.4989	-2.92595	-1.99162	-2.70712
hsa-circRNA11595-13_CBC1	0.182857	0.0305202	2.06561	up	20.0308	22.3843	43.6041	13.3972	34.1669	16.9724	42.9905	25.2117	35.2252	9.05837	-5.21359	-5.12731	-4.25425	-5.7503	-3.61421	-4.86117	-3.93704	-4.78075	-4.27663	-6.00902
hsa-circRNA9443-12_CBC1	0.137925	0.0120716	3.27026	up	46.8369	21.5459	106.652	17.7209	22.7383	17.7048	115.828	17.9461	47.8879	13.4298	-3.98816	-5.18239	-2.96387	-5.34679	-4.20169	-4.80022	-2.50714	-5.27117	-3.83358	-5.44091
hsa_circ_0106819_CBC1	0.107485	0.00420933	8.13538	up	36.8932	10.6254	60.5432	5.55001	27.9648	8.84042	95.9522	8.6972	68.7392	2.46626	-4.33245	-6.20228	-3.78075	-7.02168	-3.9032	-5.80217	-2.77874	-6.31622	-3.3121	-7.88595
hsa_circ_0065477_CBC1	0.134574	0.0109769	3.04254	up	176.356	130.683	563.219	79.565	161.651	83.7049	327.867	103.973	417.89	90.1888	-2.07538	-2.5818	-0.563088	-3.1801	-1.372	-2.55905	-1.00602	-2.7367	-0.708184	-2.69339
hsa-circRNA7044-4_CBC1	0.0752326	0.000253719	16.1743	up	1142.49	149.002	2353.37	98.2835	1269.04	96.624	3804.74	126.599	1872.1	118.55	0.620228	-2.39254	1.49987	-2.87529	1.60078	-2.35198	2.5306	-2.45265	1.45528	-2.29892
hsa_circ_0060738_CBC1	0.142666	0.0138152	2.19819	up	385.652	383.151	1240.5	357.197	439.876	227.263	788.139	323.95	1234.24	382.872	-0.946579	-1.02996	0.576065	-1.01359	0.0722089	-1.11807	0.259324	-1.09715	0.854239	-0.607552
hsa_circ_0016310_CBC1	0.129334	0.00961497	2.90198	up	737.223	509.423	1415.07	609.944	1286.22	486.711	3019.08	584.372	2534.46	545.997	-0.0117766	-0.61901	0.766019	-0.241634	1.62018	-0.019368	2.19691	-0.24603	1.8923	-0.0955206
hsa_circ_0008217_CBC1	0.132781	0.010453	2.30724	up	626.842	577.035	1288.01	414.726	929.408	324.095	1137.84	471.58	1198.76	413.979	-0.245776	-0.439215	0.63029	-0.79815	1.15142	-0.606018	0.789098	-0.555415	0.81216	-0.494857
hsa_circ_0087128_CBC1	0.121846	0.00738444	2.40482	up	233.59	170.92	312.044	136.766	284.936	125.658	426.602	108.591	240.392	80.3037	-1.6699	-2.19455	-1.41503	-2.3986	-0.554247	-1.97293	-0.626235	-2.67401	-1.50592	-2.86088
hsa-circRNA15585-12_CBC1	0.187144	0.0324738	3.40476	up	446.618	458.293	2760.63	412.986	2293.4	355.905	1873.31	369.815	936.402	420.929	-0.734836	-0.771602	1.73014	-0.804218	2.45453	-0.470942	1.50839	-0.906115	0.455821	-0.470838
hsa_circ_0066941_CBC1	0.146688	0.015242	3.80711	up	12.3342	2.83742	37.9214	4.68747	12.3989	2.64083	23.7804	5.96439	13.5914	10.8208	-5.91314	-8.10715	-4.4557	-7.26536	-5.0766	-7.5453	-4.79128	-6.8604	-5.65054	-5.75254
hsa_circ_0079594_CBC1	0.176764	0.0276433	4.62868	up	259.223	67.1881	533.548	72.8507	37.2865	51.2182	632.218	62.2151	486.584	46.3056	-1.51968	-3.5416	-0.641167	-3.3073	-3.48816	-3.2677	-0.0587037	-3.47758	-0.488618	-3.65516
hsa_circ_0050708_CBC1	0.0890936	0.00153652	4.6185	up	19.8872	4.53442	25.4184	5.38087	9.6375	3.44739	28.7823	3.0756	10.0286	2.50203	-5.22397	-7.43081	-5.03284	-7.06633	-5.44008	-7.16078	-4.51587	-7.81591	-6.08911	-7.86517
hsa-circRNA313_CBC1	0.123034	0.00772387	4.95258	up	61.964	47.4746	128.644	15.3812	89.0799	14.1911	63.4483	9.85141	104.486	14.9693	-3.58438	-4.04264	-2.69341	-5.55107	-2.23172	-5.11937	-3.37547	-6.13644	-2.708	-5.28434
hsa-circRNA10149-13_CBC1	0.0810248	0.000659026	8.82602	up	27.3266	7.65945	29.8002	3.04485	25.5089	2.77269	42.8154	3.28369	32.3598	2.44788	-4.7655	-6.67449	-4.80339	-7.8878	-4.03582	-7.475	-3.94292	-7.72145	-4.39903	-7.89674
hsa_circ_0065035_CBC1	0.117814	0.00637551	3.81413	up	108.854	46.0493	412.078	45.9129	85.353	49.2287	329.666	57.2463	211.419	53.6662	-2.77148	-4.08662	-1.01387	-3.97334	-2.29337	-3.32486	-0.998122	-3.59766	-1.6912	-3.44233
hsa_circ_0131824_CBC1	0.195705	0.0368535	2.45437	up	17.2817	18.5088	30.7881	13.4801	10.7988	4.32773	57.11	10.149	21.5649	7.0127	-5.42656	-5.40159	-4.75634	-5.7414	-5.27594	-6.83268	-3.52731	-6.0935	-4.98455	-6.3783
hsa_circ_0008346_CBC1	0.0767958	0.000321502	3.75896	up	602.071	210.116	933.88	157.518	504.241	141.832	910.446	229.447	573.582	177.167	-0.303944	-1.89669	0.166452	-2.19479	0.269226	-1.79825	0.467447	-1.59476	-0.251308	-1.7193
hsa-circRNA1820-5_CBC1	0.112769	0.00531514	2.05417	up	779.455	652.209	2115.35	808.116	1095.59	574.802	2025.19	777.03	1854.61	762.224	0.0685875	-0.262539	1.34604	0.164253	1.38875	0.220631	1.62086	0.165054	1.44174	0.385801
hsa-circRNA11493-3_CBC1	0.176472	0.027531	3.34409	up	8.49459	6.43407	38.7848	4.23408	19.548	3.27293	32.3928	10.7442	13.5294	6.81435	-6.45119	-6.926	-4.42322	-7.41212	-4.4198	-7.23571	-4.34538	-6.01129	-5.65714	-6.41969
hsa_circ_0059184_CBC1	0.136663	0.0117086	2.0196	up	2621.15	2220.81	11128.5	3030.39	4611.1	2317.74	5718.31	3632.7	7707.6	3011.83	1.81825	1.50514	3.74133	2.07112	3.46215	2.23221	3.11839	2.39005	3.4969	2.36815
hsa_circ_0007880_CBC1	0.218679	0.0495443	2.32108	up	318.65	313.939	877.858	281.281	1077.67	191.466	640.38	338.226	557.719	270.319	-1.22191	-1.31739	0.0772026	-1.3583	1.36496	-1.36534	-0.0401989	-1.03493	-0.291769	-1.10975
hsa_circ_0026587_CBC1	0.133989	0.0108058	2.97014	up	36.293	21.5859	59.8285	14.7114	24.39	8.65224	71.831	11.879	22.5212	10.9841	-4.35611	-5.17971	-3.79788	-5.6153	-4.10053	-5.83322	-3.19645	-5.86643	-4.92195	-5.73092
hsa_circ_0085445_CBC1	0.0994569	0.00282628	3.14168	up	74.9081	28.6492	94.532	22.8916	73.7035	24.5452	81.3629	17.0497	44.9349	21.9716	-3.31068	-4.77131	-3.13791	-4.97742	-2.50508	-4.32892	-3.01668	-5.3451	-3.9254	-4.7307
hsa_circ_0080634_CBC1	0.134625	0.0110522	2.50685	up	446.237	302.802	1007.03	270.515	316.327	219.83	649.475	276.126	1855.23	336.554	-0.736069	-1.3695	0.275248	-1.4146	-0.403473	-1.16604	-0.0198516	-1.32759	1.44222	-0.793578
hsa_circ_0006504_CBC1	0.119983	0.0069483	2.05493	up	637.281	525.507	1198.6	455.076	952.059	366.757	874.612	444.016	939.656	405.106	-0.221949	-0.574164	0.526495	-0.664201	1.18616	-0.42761	0.409517	-0.642306	0.460826	-0.526114
hsa_circ_0084898_CBC1	0.150736	0.0169045	2.68136	up	311.13	272.217	1029.29	264.883	763.625	263.182	733.209	152.425	498.092	215.464	-1.25636	-1.52312	0.306787	-1.44495	0.867976	-0.906376	0.155099	-2.18481	-0.454896	-1.43697
hsa_circ_0076177_CBC1	0.123015	0.00770191	2.45036	up	487.257	371.588	1643.97	548.978	925.122	402.441	2064.69	515.682	1460.68	578.027	-0.609196	-1.07417	0.982328	-0.393562	1.14476	-0.293655	1.64873	-0.426435	1.09726	-0.0132783
hsa_circ_0130272_CBC1	0.169421	0.0244222	2.58317	up	27.7384	22.0937	18.759	10.7499	29.0076	10.0358	28.2605	5.23827	15.1663	4.35742	-4.74392	-5.14617	-5.47113	-6.06791	-3.85038	-5.6192	-4.54227	-7.04768	-5.49236	-7.0648
hsa_circ_0013956_CBC1	0.1496	0.0165017	2.31388	up	1324.32	495.429	1283.43	580.243	531.372	359.837	844.925	604.307	2131.43	379.429	0.833296	-0.659195	0.62515	-0.313654	0.344835	-0.455091	0.359697	-0.197634	1.64244	-0.620585
hsa_circ_0125975_CBC1	0.1194	0.00681516	2.162	up	204.582	175.595	311.893	89.8874	96.1415	49.0958	164.492	71.4339	229.497	85.6651	-1.8612	-2.15562	-1.41573	-3.00412	-2.12166	-3.32876	-2.00111	-3.27824	-1.57283	-2.76764
hsa_circ_0012524_CBC1	0.142883	0.0138906	7.23235	up	32.2554	18.1594	166.416	14.2092	86.0829	20.9025	197.257	6.1833	131.328	17.5452	-4.52627	-5.42908	-2.32199	-5.66541	-2.28109	-4.56068	-1.73905	-6.8084	-2.37813	-5.05527
hsa_circ_0068414_CBC1	0.217339	0.0487867	4.56322	up	206.708	150.638	3461.43	122.361	274.978	111.814	337.816	193.544	1117.65	91.0391	-1.84628	-2.37679	2.05651	-2.55917	-0.605574	-2.14133	-0.962888	-1.84026	0.711091	-2.67986
hsa_circ_0059199_CBC1	0.155242	0.0186009	2.59693	up	986.836	766.522	2828.08	627.073	1180.27	508.579	4531.92	953.078	1508.05	791.269	0.408931	-0.029546	1.76497	-0.201677	1.49615	0.0440382	2.78292	0.459677	1.14331	0.439753
hsa_circ_0034599_CBC1	0.0886173	0.00143049	5.43607	up	420.8	131.804	860.245	98.8633	325.87	106.107	982.636	99.3932	552.613	94.9749	-0.820742	-2.56948	0.0479626	-2.8668	-0.360593	-2.21692	0.57753	-2.8017	-0.305039	-2.6188
hsa-circRNA1887-3_CBC1	0.207775	0.0434453	3.49421	up	18.4184	24.2663	172.126	13.1541	28.1968	9.40137	57.5029	12.3047	55.2251	14.2756	-5.33466	-5.01085	-2.27332	-5.77672	-3.89129	-5.71342	-3.51742	-5.81564	-3.62791	-5.35279
hsa_circ_0036918_CBC1	0.08744	0.00128142	3.95007	up	109.04	39.7025	191.26	50.8	103.156	36.8381	255.602	35.846	186.404	38.7096	-2.76902	-4.30057	-2.12125	-3.82741	-2.02006	-3.74316	-1.36523	-4.27303	-1.87288	-3.91365
hsa-circRNA6689-8_CBC1	0.174255	0.0264671	2.48578	up	226.693	242.888	982.637	190.378	337.673	168.355	880.594	239.687	498.235	180.249	-1.71314	-1.68758	0.239874	-1.92144	-0.309262	-1.55092	0.419351	-1.53177	-0.45448	-1.69443
hsa-circRNA5308-10_CBC1	0.163186	0.0217668	2.21368	up	152.101	123.964	492.436	93.4847	126.708	88.476	330.621	127.267	235.986	103.251	-2.28885	-2.65795	-0.756848	-2.94751	-1.72338	-2.47908	-0.993946	-2.44506	-1.5326	-2.49825
hsa-circRNA8788-36_CBC1	0.0807892	0.000579077	2.65944	up	1351.73	690.406	1564.82	524.123	1501.88	485.793	1950.86	696.298	2026.27	745.966	0.862855	-0.180427	0.911141	-0.460404	1.84381	-0.0220923	1.56691	0.0067877	1.56945	0.354695
hsa_circ_0031432_CBC1	0.180429	0.0293781	2.70646	up	822.713	454.014	1353.51	499.298	453.201	280.557	794.929	436.892	4329.26	416.342	0.146511	-0.785137	0.701848	-0.530409	0.115264	-0.814141	0.271699	-0.665641	2.66474	-0.486646
hsa_circ_0015763_CBC1	0.13289	0.010482	3.28636	up	28.2992	19.9161	58.9488	8.37907	27.25	6.5783	40.1073	10.5883	26.1367	10.3447	-4.71504	-5.29587	-3.81925	-6.42738	-3.94056	-6.22858	-4.03719	-6.03238	-4.70716	-5.81746
hsa_circ_0136783_CBC1	0.141832	0.0134342	2.59792	up	35.457	27.8694	171.984	60.8485	118.242	25.9173	85.6345	29.7362	56.9508	21.9921	-4.38974	-4.81112	-2.27451	-3.56702	-1.82315	-4.25045	-2.94286	-4.54263	-3.58352	-4.72936
hsa_circ_0069280_CBC1	0.0767958	0.000280966	5.0051	up	48.4457	14.5491	84.9392	12.0698	34.8006	8.70696	84.8947	11.958	50.5488	10.3503	-3.93944	-5.74888	-3.29228	-5.90083	-3.5877	-5.82412	-2.95538	-5.85687	-3.75556	-5.81666
hsa_circ_0021536_CBC1	0.103558	0.00341536	5.90382	up	82.7999	22.8922	236.7	23.9102	88.97	22.8476	246.285	17.3416	85.9472	22.9519	-3.16618	-5.09495	-1.81373	-4.91461	-2.2335	-4.43232	-1.41879	-5.32061	-2.98978	-4.66773
hsa_circ_0136829_CBC1	0.188613	0.0333137	2.3312	up	74.9387	77.7452	197.679	70.6572	209.685	45.8498	201.032	100.655	183.58	63.5285	-3.31009	-3.33105	-2.07362	-3.3514	-0.99666	-3.42745	-1.7117	-2.7835	-1.8949	-3.19894
hsa_circ_0082576_CBC1	0.0876629	0.0013161	2.01198	up	2942.28	1731.81	6316.77	2354.55	2439.29	1263.26	3289.84	2296.17	3733.93	1381.35	1.98498	1.14634	2.92433	1.70707	2.5435	1.35664	2.32082	1.72824	2.45131	1.2436
hsa_circ_0135926_CBC1	0.195221	0.0366021	2.50487	up	1169.39	1220.49	4614.9	1335.23	4859.29	892.962	2762.84	1262.22	2913.85	1127.38	0.653806	0.64152	2.47144	0.888703	3.53779	0.856166	2.06895	0.864978	2.09355	0.950491
hsa_circ_0075962_CBC1	0.105585	0.00382142	9.06968	up	142.335	38.939	268.404	40.9011	223.945	30.5216	914.071	28.5917	386.991	34.3191	-2.38459	-4.32858	-1.63238	-4.1401	-0.901744	-4.01453	0.47318	-4.59925	-0.819005	-4.08733
hsa-circRNA8500-14_CBC1	0.194045	0.036081	2.87765	up	17.9538	6.90018	21.1365	6.30882	3.73063	5.05495	20.4645	3.15279	11.8124	2.4179	-5.37151	-6.8251	-5.29898	-6.8368	-6.80932	-6.60859	-5.00793	-7.78014	-5.85294	-7.91452
hsa_circ_0082596_CBC1	0.0897647	0.00163525	2.23806	up	1434.87	783.665	2615.5	774.832	1068.76	449.567	1297.55	806.585	1450.13	590.437	0.948974	0.00236425	1.65223	0.103573	1.35297	-0.133898	0.978587	0.21891	1.0868	0.0173685
hsa-circRNA15570-144_CBC1	0.141162	0.013088	2.34163	up	371.329	291.163	783.009	290.686	765.144	199.708	678.306	376.774	744.269	242.29	-1.00118	-1.42605	-0.087757	-1.31085	0.870844	-1.30454	0.0428092	-0.879216	0.124517	-1.26768
hsa_circ_0084820_CBC1	0.178499	0.0284792	2.05563	up	658.008	486.138	1801.44	527.439	989.654	345.588	549.493	526.393	1007.31	366.843	-0.175773	-0.686506	1.11429	-0.451307	1.24204	-0.513381	-0.261024	-0.396777	0.561133	-0.669253
hsa_circ_0008595_CBC1	0.127281	0.00906083	2.6643	up	44.5976	38.2659	150.215	37.1102	63.4374	21.1115	149.359	43.6744	97.0054	33.8821	-4.05884	-4.35374	-2.46976	-4.28042	-2.72148	-4.54633	-2.14034	-3.98806	-2.81517	-4.10582
hsa_circ_0084471_CBC1	0.153158	0.0178115	3.12011	up	69.6779	62.5515	263.335	51.6808	141.512	37.8329	368.01	65.9638	126.14	48.8717	-3.4151	-3.64476	-1.65989	-3.80261	-1.56397	-3.70472	-0.83938	-3.39317	-2.43628	-3.57734
hsa_circ_0084954_CBC1	0.194926	0.0364836	2.39676	up	121.225	124.026	404.692	108.477	443.086	94.2157	288.611	125.866	230.8	110.992	-2.61619	-2.65723	-1.03996	-2.73292	0.0826994	-2.38839	-1.19	-2.46103	-1.56466	-2.39396
hsa_circ_0080793_CBC1	0.129989	0.009771	2.65847	up	70.9385	40.5979	141.345	59.073	171.145	36.9981	193.011	60.0097	79.3283	35.9434	-3.38924	-4.2684	-2.55757	-3.60974	-1.28967	-3.73691	-1.77045	-3.52965	-3.1054	-4.02061
hsa_circ_0016309_CBC1	0.133057	0.0105214	3.25491	up	81.7916	58.6353	165.73	63.1472	137.428	35.1504	304.107	50.1984	256.188	58.8138	-3.18385	-3.73803	-2.32795	-3.51352	-1.60621	-3.81082	-1.11455	-3.7872	-1.4141	-3.31019
hsa_circ_0029128_CBC1	0.215077	0.0474089	2.53468	up	20.1536	24.8644	97.3473	16.075	18.3745	11.4464	78.8596	17.9918	55.9025	17.8497	-5.20477	-4.97572	-3.09557	-5.48742	-4.50911	-5.42947	-3.06177	-5.2675	-3.61032	-5.03044
hsa-circRNA10893-14_CBC1	0.0849374	0.00102671	8.20588	up	164.504	45.0299	375.644	33.9923	220.813	29.1451	547.879	33.3615	337.975	44.1334	-2.17576	-4.11892	-1.14742	-4.40703	-0.922064	-4.08111	-0.265268	-4.37666	-1.01439	-3.72447
hsa_circ_0032877_CBC1	0.096681	0.00239484	3.26444	up	43.8079	13.6803	20.3646	8.85462	12.5142	2.64083	16.4602	4.61665	14.5968	4.73905	-4.08462	-5.8377	-5.35265	-6.34774	-5.06325	-7.5453	-5.32208	-7.22993	-5.54758	-6.94367
hsa-circRNA7553-8_CBC1	0.147192	0.0154769	2.09531	up	207.488	153.667	408.197	129.908	310.315	98.4676	206.55	117.398	229.122	129.088	-1.84085	-2.34807	-1.02752	-2.47282	-0.431154	-2.32471	-1.67263	-2.56151	-1.57519	-2.17606
hsa_circ_0041040_CBC1	0.186269	0.0320112	2.91964	up	33.5087	23.4951	130.293	18.1365	20.3572	15.7779	90.8682	14.2865	61.2907	23.4958	-4.47127	-5.05744	-2.67502	-5.31334	-4.36127	-4.96646	-2.85728	-5.60019	-3.47757	-4.63394
hsa_circ_0093178_CBC1	0.123134	0.00777428	2.70459	up	30.4851	23.9003	82.0075	27.8898	44.0143	14.269	63.8892	25.18	101.996	20.0117	-4.6077	-5.03277	-3.34296	-4.6925	-3.24884	-5.11148	-3.36548	-4.78257	-2.74279	-4.8655
hsa-circRNA427-7_CBC1	0.0799323	0.000512547	2.4634	up	132.509	54.732	130.614	62.7332	49.6496	24.8526	121.212	45.8288	92.7341	26.3363	-2.48779	-3.83742	-2.67147	-3.52301	-3.07503	-4.31097	-2.44159	-3.91859	-2.88013	-4.46929
hsa-circRNA2033-20_CBC1	0.209021	0.0441693	2.40014	up	142.999	120.555	397.923	79.1363	81.5062	80.3992	339.359	70.6273	214.981	75.8497	-2.37788	-2.69818	-1.06429	-3.1879	-2.35991	-2.61718	-0.956314	-3.29462	-1.6671	-2.9432
hsa_circ_0066566_CBC1	0.144183	0.0144047	5.72853	up	237.539	105.004	1328.57	67.7069	433.34	42.4506	396.113	67.7671	214.331	89.0087	-1.64572	-2.89743	0.67502	-3.41293	0.0506121	-3.53858	-0.733215	-3.35426	-1.67147	-2.7124
hsa-circRNA11820-13_CBC1	0.0928658	0.00196077	2.27921	up	663.694	440.998	686.436	276.971	517.004	213.754	671.757	331.557	1245.41	357.982	-0.16336	-0.827101	-0.27766	-1.38058	0.305287	-1.20649	0.0288143	-1.06366	0.867239	-0.704528
hsa_circ_0072576_CBC1	0.115381	0.00589205	3.09734	up	68.8708	40.9423	102.138	24.0853	35.4705	21.1248	95.5075	22.0657	110.385	19.4176	-3.43191	-4.25621	-3.02627	-4.90408	-3.5602	-4.54543	-2.78544	-4.97304	-2.62877	-4.90897
hsa-circRNA2719-7_CBC1	0.12119	0.00722223	4.09393	up	57.3926	28.3951	130.802	16.5939	27.262	10.1589	92.2776	10.6587	81.3412	25.3238	-3.69494	-4.78416	-2.6694	-5.44159	-3.93992	-5.60162	-2.83507	-6.02281	-3.06925	-4.52585
hsa_circ_0012166_CBC1	0.123271	0.00786362	2.98963	up	60.0834	45.3623	113.004	24.2534	123.44	47.2586	119.356	47.1427	148.596	24.5613	-3.62884	-4.10831	-2.88041	-4.89405	-1.76108	-3.38378	-2.46385	-3.87781	-2.19991	-4.56996
hsa_circ_0074201_CBC1	0.126829	0.00888087	3.65438	up	32.5608	24.4018	137.094	18.021	65.2323	15.1607	123.499	27.6212	88.1308	25.5434	-4.51267	-5.00281	-2.60162	-5.32256	-2.68123	-5.02403	-2.41463	-4.64907	-2.95359	-4.5134
hsa-circRNA14303-4_CBC1	0.101846	0.00320075	4.41525	up	42.5423	14.9344	70.1245	10.5802	22.3045	12.1053	72.7632	10.0351	70.6107	10.2671	-4.12691	-5.71116	-3.56879	-6.09087	-4.22948	-5.34872	-3.17784	-6.10979	-3.27335	-5.82831
hsa_circ_0122348_CBC1	0.114564	0.00572458	2.2301	up	59.4212	36.3545	158.328	37.8651	42.5281	25.7131	55.658	21.5847	58.7103	30.0083	-3.64483	-4.42767	-2.39387	-4.25137	-3.2984	-4.26186	-3.56446	-5.00484	-3.53962	-4.28098
hsa_circ_0118219_CBC1	0.193335	0.0356428	2.0012	up	309.311	208.58	307.735	155.555	176.871	84.2329	177.388	162.296	318.234	64.5717	-1.26482	-1.90727	-1.4351	-2.21289	-1.24219	-2.54998	-1.89222	-2.09429	-1.10122	-3.17544
hsa_circ_0084770_CBC1	0.14342	0.0140804	2.43181	up	608.163	412.765	2094.64	637.286	1245.24	342.48	2365.65	785.814	1140.56	687.615	-0.289421	-0.922553	1.33184	-0.178368	1.57346	-0.526415	1.84504	0.181272	0.740362	0.237186
hsa-circRNA2004-3_CBC1	0.129141	0.00955741	2.64035	up	55.3344	21.7337	31.9067	8.11477	7.76008	6.4219	55.6399	12.1967	44.461	18.4935	-3.74763	-5.16987	-4.70485	-6.47362	-5.75267	-6.26329	-3.56494	-5.82835	-3.9407	-4.97932
hsa_circ_0042865_CBC1	0.12804	0.00921674	4.26123	up	7.072	5.58115	24.5754	5.497	15.4233	2.64083	27.4686	4.72843	20.2246	2.67606	-6.71562	-7.13117	-5.0815	-7.03552	-4.7617	-7.5453	-4.58327	-7.19541	-5.07713	-7.76816
hsa_circ_0026195_CBC1	0.1188	0.00661945	3.99928	up	287.545	145.992	411.966	107.206	334.765	101.726	655.929	64.9292	433.907	103.222	-1.37009	-2.42199	-1.01426	-2.74992	-0.321738	-2.27775	-0.00558528	-3.41598	-0.653923	-2.49866
hsa_circ_0008134_CBC1	0.088851	0.00149165	2.2456	up	244.214	147.766	212.862	103.985	203.088	85.6879	272.063	102.925	290.325	104.231	-1.60573	-2.40456	-1.96687	-2.79393	-1.04278	-2.52527	-1.27518	-2.75133	-1.23364	-2.48463
hsa-circRNA2033-100_CBC1	0.15829	0.0198365	2.65668	up	57.1908	44.4825	103.498	22.6376	30.7052	17.7748	118.559	21.5095	84.4446	34.5434	-3.70002	-4.13656	-3.00718	-4.99352	-3.76833	-4.79453	-2.47352	-5.00987	-3.01523	-4.07793
hsa-circRNA8791-32_CBC1	0.0739087	3.04522e-05	2.34036	up	344.821	151.255	247.964	98.9469	118.426	66.8495	315.509	129.159	302.727	103.106	-1.10803	-2.37089	-1.74665	-2.86558	-1.8209	-2.88345	-1.06145	-2.42377	-1.17329	-2.50028
hsa-circRNA10467_CBC1	0.0739087	0.000210027	5.23732	up	126.679	33.6251	290.791	38.5615	110.586	34.7732	405.56	61.2194	234.252	34.4166	-2.5527	-4.54026	-1.5168	-4.22508	-1.91972	-3.82638	-0.699209	-3.50086	-1.54325	-4.08324
hsa-circRNA15648-13_CBC1	0.145321	0.0146722	4.90181	up	1245.61	810.34	6252.81	853.239	6596.49	635.958	5369.43	620.267	1970.86	681.351	0.744905	0.0506538	2.90965	0.24264	3.97874	0.366497	3.02757	-0.160027	1.52945	0.223983
hsa_circ_0035040_CBC1	0.123339	0.00792757	3.59525	up	546.358	256.834	1550.19	239.543	645.42	317.702	2191.64	289.205	978.904	334.078	-0.444031	-1.60704	0.897593	-1.59002	0.625351	-0.63476	1.73481	-1.26082	0.51986	-0.804228
hsa-circRNA7461-16_CBC1	0.175252	0.0268914	2.39666	up	18.5261	19.692	54.6579	21.0771	39.6607	9.75352	64.6646	26.9655	31.7102	9.22788	-5.32625	-5.31219	-3.92828	-5.09656	-3.39911	-5.66037	-3.34808	-4.68373	-4.42829	-5.98227
hsa_circ_0133486_CBC1	0.0940089	0.00212696	2.27658	up	745.54	314.645	1613.13	557.291	678.138	277.705	728.906	526.109	962.897	353.403	0.00440676	-1.31415	0.955004	-0.37188	0.696692	-0.82888	0.146607	-0.397555	0.496074	-0.723101
hsa_circ_0050712_CBC1	0.0981044	0.00260606	2.32928	up	148.689	78.4267	241.963	76.8108	109.892	58.651	173.316	53.032	122.138	63.0109	-2.32158	-3.31846	-1.782	-3.23093	-1.92881	-3.07221	-1.92572	-3.70798	-2.48279	-3.21074
hsa_circ_0085466_CBC1	0.167544	0.023553	4.54856	up	121.738	92.5827	692.418	92.6515	790.473	57.8397	537.738	99.3454	182.738	65.9926	-2.6101	-3.07906	-0.265142	-2.96042	0.91783	-3.0923	-0.292222	-2.80239	-1.90153	-3.14404
hsa_circ_0086140_CBC1	0.142276	0.0135868	3.8368	up	37.6195	29.2958	253.558	29.0871	108.694	19.0474	140.229	32.024	61.0354	19.8606	-4.30432	-4.73911	-1.71447	-4.63186	-1.94462	-4.69477	-2.23134	-4.43569	-3.48359	-4.87643
hsa_circ_0012170_CBC1	0.0931283	0.00200312	2.4907	up	82.9596	33.7311	183.642	48.7948	65.1159	33.1168	148.394	50.7868	79.3503	42.5811	-3.1634	-4.53572	-2.17989	-3.88551	-2.68381	-3.8968	-2.1497	-3.77039	-3.105	-3.77613
hsa_circ_0079595_CBC1	0.15252	0.0175476	8.84568	up	226.049	28.2593	469.919	26.5727	17.6827	19.7707	417.968	27.5431	354.918	12.1703	-1.71724	-4.79108	-0.824372	-4.7623	-4.56448	-4.641	-0.655735	-4.65316	-0.943822	-5.58298
hsa_circ_0085471_CBC1	0.169368	0.0244042	3.01096	up	245.799	207.07	917.02	203.272	1025.43	149.667	609.915	211.132	338.067	140.049	-1.5964	-1.91775	0.140168	-1.8269	1.29326	-1.72068	-0.110518	-1.71477	-1.014	-2.05848
hsa_circ_0109088_CBC1	0.105414	0.00377769	2.98883	up	45.8137	19.6644	98.1103	15.6828	28.5903	18.4425	52.8577	19.42	75.9139	18.9329	-4.02003	-5.31421	-3.08431	-5.52305	-3.87129	-4.74133	-3.63894	-5.1573	-3.16887	-4.94544
hsa-circRNA15486-262_CBC1	0.154167	0.0181524	3.19914	up	659.537	487.385	2030.33	437.867	1718.13	363.898	2944.01	507.288	782.514	388.346	-0.172426	-0.682812	1.28686	-0.719816	2.03788	-0.4389	2.16059	-0.450113	0.196809	-0.587071
hsa-circRNA6201-12_CBC1	0.0903247	0.00174103	9.78166	up	18.2502	4.19894	71.167	3.05199	19.3969	2.64083	61.4827	3.32071	19.9701	2.97301	-5.34789	-7.5417	-3.54751	-7.88442	-4.43099	-7.5453	-3.42087	-7.70528	-5.09539	-7.61635
hsa_circ_0085131_CBC1	0.168492	0.0240586	2.34449	up	3278.75	3241.32	13140.1	3418.86	10550.4	2948.66	10826.1	4419.37	7298.2	3396.03	2.14119	2.05063	3.98105	2.24513	4.65626	2.57955	4.03924	2.67285	3.41816	2.54136
hsa_circ_0104377_CBC1	0.115773	0.00602671	5.01098	up	72.7034	19.6767	138.423	27.0547	51.6451	16.0021	253.65	16.3139	72.7612	21.1312	-3.35378	-5.31331	-2.5877	-4.73636	-3.01818	-4.9461	-1.37629	-5.40874	-3.23007	-4.78697
hsa_circ_0047064_CBC1	0.218143	0.0492616	4.28939	up	50.9416	6.48289	18.0825	5.74307	17.6157	2.64083	3.53633	5.4591	34.2456	2.43879	-3.86696	-6.91509	-5.52412	-6.97234	-4.56995	-7.5453	-7.54073	-6.98811	-4.31732	-7.90211
hsa_circ_0086178_CBC1	0.182148	0.0301833	2.3639	up	298.607	315.167	909.043	224.546	666.496	183.561	516.321	194.584	458.606	222.078	-1.31563	-1.31176	0.127564	-1.6833	0.671709	-1.42617	-0.350858	-1.83253	-0.574052	-1.39335
hsa_circ_0069279_CBC1	0.0875825	0.00130323	15.5837	up	88.7404	10.2552	209.855	7.62337	84.729	16.0035	169.208	4.141	197.04	10.686	-3.06621	-6.25344	-1.9874	-6.56374	-2.30396	-4.94597	-1.96033	-7.38679	-1.79282	-5.77062
hsa_circ_0084210_CBC1	0.0799323	0.000509559	5.52157	up	110.412	25.3927	103.32	20.1018	92.5283	14.0296	158.939	19.2941	81.8224	18.7236	-2.75098	-4.94538	-3.00967	-5.16491	-2.17692	-5.13589	-2.05066	-5.16668	-3.06074	-4.96148
hsa_circ_0042958_CBC1	0.128637	0.00940433	2.05447	up	113.708	94.0733	162.311	70.3661	128.681	45.1741	119.46	61.2884	219.809	89.9225	-2.70854	-3.05602	-2.35802	-3.35736	-1.70108	-3.44887	-2.4626	-3.49923	-1.63506	-2.69766
hsa-circRNA15492-3_CBC1	0.186765	0.0322905	2.30637	up	845.915	678.652	1816.09	634.689	2333.09	458.109	1258.1	731.423	1416.69	656.042	0.186635	-0.205201	1.12598	-0.184261	2.47928	-0.106744	0.93405	0.077789	1.05314	0.169374
hsa_circ_0120183_CBC1	0.166228	0.0229564	2.46356	up	93.8691	78.2264	141.454	41.242	41.8136	29.8205	176.467	34.4988	139.735	43.9674	-2.98516	-3.32215	-2.55645	-4.12812	-3.32284	-4.04806	-1.89973	-4.3283	-2.28861	-3.72991
hsa_circ_0070828_CBC1	0.0860005	0.00118211	10.306	up	82.0106	14.6651	164.969	8.19395	41.2153	2.64083	115.078	9.24489	80.247	14.6019	-3.18	-5.73741	-2.33459	-6.45961	-3.34364	-7.5453	-2.51651	-6.22812	-3.08879	-5.32019
hsa_circ_0084410_CBC1	0.14889	0.0161144	3.69608	up	227.243	198.876	929.843	194.028	900.229	130.908	1290.59	236.296	652.152	188.084	-1.70964	-1.976	0.160202	-1.89405	1.1054	-1.91388	0.970835	-1.55232	-0.0660982	-1.63304
hsa_circ_0076748_CBC1	0.218001	0.0491658	2.1598	up	339.089	321.754	707.944	257.897	363.372	217.947	1552.74	284.227	530.753	287.829	-1.13222	-1.28191	-0.233149	-1.48351	-0.20344	-1.17846	1.23762	-1.28587	-0.363266	-1.0192
hsa_circ_0066568_CBC1	0.142583	0.0137335	6.60145	up	732.347	276.649	3048.75	145.034	1452.92	95.9215	1020.23	165.349	628.798	252.299	-0.0213502	-1.49981	1.87336	-2.31392	1.796	-2.36251	0.631699	-2.0674	-0.11871	-1.20928
hsa-circRNA7522-55_CBC1	0.180917	0.0295731	2.10965	up	254.203	243.496	520.56	246.363	544.409	143.806	495.55	257.162	476.952	177.653	-1.5479	-1.68397	-0.676721	-1.54953	0.379804	-1.77831	-0.410095	-1.43024	-0.517464	-1.71535
hsa-circRNA15598-26_CBC1	0.208296	0.0437232	3.83127	up	80.9102	83.4383	440.287	63.7085	540.365	45.345	334.061	67.5531	124.62	57.6673	-3.19948	-3.22909	-0.918341	-3.50075	0.369048	-3.44342	-0.979014	-3.35882	-2.45377	-3.33859
hsa_circ_0111960_CBC1	0.102993	0.00336425	9.06843	up	17.1441	4.29631	38.6371	9.1982	26.9404	2.64083	63.9032	3.39639	53.916	2.73581	-5.4381	-7.50863	-4.42872	-6.29282	-3.95704	-7.5453	-3.36517	-7.67277	-3.66252	-7.7363
hsa_circ_0076547_CBC1	0.167367	0.0234804	2.28753	up	278.033	267.692	532.013	174.538	285.287	122.566	829.927	199.385	324.475	153.687	-1.41862	-1.5473	-0.645325	-2.04677	-0.552474	-2.00887	0.333859	-1.79736	-1.0732	-1.92442
hsa_circ_0052579_CBC1	0.110713	0.00488006	5.14565	up	251.275	40.7267	408.767	37.3915	78.0926	52.4811	292.341	43.6691	356.146	64.16	-1.56461	-4.26383	-1.02551	-4.26953	-2.42163	-3.23256	-1.17147	-3.98823	-0.938837	-3.18467
hsa_circ_0084388_CBC1	0.210132	0.0448492	2.24071	up	197.267	220.561	486.056	139.146	334.815	110.578	609.685	165.082	239.776	143.451	-1.91373	-1.8267	-0.775662	-2.37371	-0.321525	-2.15738	-0.111062	-2.06973	-1.50962	-2.02386
hsa_circ_0012369_CBC1	0.0770338	0.000389436	2.22501	up	123.748	74.5003	218.993	80.5516	110.3	58.6938	188.78	72.3949	156.602	61.4665	-2.58648	-3.39255	-1.9259	-3.16233	-1.92346	-3.07115	-1.80242	-3.25896	-2.1242	-3.24654
hsa_circ_0014139_CBC1	0.101044	0.00304179	2.09488	up	598.097	365.544	468.972	252.226	482.314	198.569	465.122	254.721	826.298	267.296	-0.313498	-1.09783	-0.827283	-1.5156	0.205085	-1.31279	-0.501517	-1.444	0.275356	-1.12598
hsa-circRNA13285-7_CBC1	0.155872	0.0188255	3.00054	up	16.1636	11.7787	63.4076	18.7088	15.5108	10.4377	42.0741	7.62988	82.8339	12.555	-5.52306	-6.05362	-3.71406	-5.26852	-4.75354	-5.56256	-3.96812	-6.50511	-3.04301	-5.53808
hsa-circRNA5427-46_CBC1	0.126413	0.00872232	5.51015	up	24.3729	16.618	170.748	13.3705	48.6097	13.3655	124.148	17.7933	157.744	14.2769	-4.93053	-5.55706	-2.28491	-5.75318	-3.10557	-5.20585	-2.40707	-5.28351	-2.11372	-5.35266
hsa_circ_0015282_CBC1	0.138242	0.0121727	2.93557	up	16.0055	8.8351	18.0757	9.54834	14.4712	2.64083	14.9587	4.06361	21.9373	6.73339	-5.53724	-6.46848	-5.52466	-6.23892	-4.85363	-7.5453	-5.46007	-7.41401	-4.95985	-6.43694
hsa-circRNA7280-33_CBC1	0.0995674	0.00284035	2.21528	up	1157.64	729.818	3230.22	1002.87	968.537	473.12	1436.16	917.17	1805.25	536.019	0.639239	-0.100337	1.95678	0.475757	1.21092	-0.0602279	1.12502	0.404273	1.40282	-0.12213
hsa_circ_0133484_CBC1	0.0948644	0.00220341	2.13718	up	5508.41	2594.24	10065	3823.66	4772.15	2075.62	5615.13	4172.6	6905.45	2590.6	2.88969	1.72937	3.59642	2.40657	3.51168	2.07304	3.09212	2.58996	3.33836	2.1508
hsa_circ_0059421_CBC1	0.143473	0.0141099	4.78789	up	222.747	40.909	381.883	32.8536	15.3268	14.3399	111.411	30.8018	147.01	13.828	-1.73848	-4.25738	-1.12366	-4.45619	-4.77076	-5.10433	-2.56324	-4.49183	-2.21539	-5.39875
hsa_circ_0012018_CBC1	0.173539	0.0261936	2.01123	up	476.231	360.419	870.576	375.32	375.292	307.526	1306.13	320.78	671.673	300.657	-0.642216	-1.1182	0.0651846	-0.942191	-0.156874	-0.681726	0.988101	-1.11133	-0.0235472	-0.956298
hsa_circ_0002576_CBC1	0.170064	0.0246765	2.13057	up	53.4759	56.7152	193.309	44.8313	51.559	24.7777	121.58	62.0226	111.15	40.6118	-3.79692	-3.78607	-2.10587	-4.00773	-3.02059	-4.31532	-2.43722	-3.48205	-2.6188	-3.84444
hsa_circ_0086450_CBC1	0.0952902	0.00226353	2.18037	up	20.8967	13.4914	39.1911	15.8024	7.39722	4.88137	25.5032	9.76684	32.7139	9.76062	-5.15253	-5.85776	-4.40819	-5.5121	-5.82176	-6.659	-4.69038	-6.14888	-4.38333	-5.9013
hsa-circRNA4696-8_CBC1	0.0739087	0.000123868	2.60932	up	308.708	135.043	229.471	86.5152	108.132	54.1601	124.299	41.2013	288.178	84.1609	-1.26763	-2.53446	-1.85847	-3.05928	-1.95209	-3.18713	-2.40531	-4.07215	-1.24434	-2.79319
hsa_circ_0078234_CBC1	0.178115	0.0283182	2.25399	up	18.1136	15.6897	30.0595	11.9699	22.5144	7.88074	24.4659	5.84086	33.0493	19.0637	-5.35873	-5.63999	-4.79089	-5.91283	-4.21597	-5.96796	-4.75028	-6.89059	-4.36862	-4.93552
hsa_circ_0091709_CBC1	0.116119	0.00607866	4.0743	up	1250.77	140.099	1027.01	153.121	259.241	90.7241	356.298	131.368	240.242	96.0529	0.750864	-2.48143	0.303593	-2.23564	-0.690591	-2.44288	-0.886042	-2.3993	-1.50682	-2.60251
hsa_circ_0106945_CBC1	0.13722	0.0118333	2.43508	up	45.854	29.7206	144.777	57.8311	98.9788	25.5433	94.2647	61.0387	165.559	43.2311	-4.01876	-4.71834	-2.52295	-3.64039	-2.0797	-4.27142	-2.80434	-3.50512	-2.04396	-3.75427
hsa-circRNA15585-17_CBC1	0.207336	0.0431796	2.90356	up	184.541	210.041	1087.61	220.588	888.375	142.939	668.037	175.097	364.486	175.474	-2.00994	-1.89721	0.386303	-1.70895	1.08628	-1.78703	0.0208015	-1.98477	-0.905443	-1.73316
hsa_circ_0052379_CBC1	0.108924	0.0044656	2.36127	up	415.712	119.921	329.553	108.524	180.159	89.5209	305.474	221.74	406.427	156.297	-0.838295	-2.70579	-1.33627	-2.73229	-1.21562	-2.46214	-1.10808	-1.64405	-0.74831	-1.90012
hsa_circ_0038928_CBC1	0.11087	0.00493331	2.02691	up	77.2533	61.5841	133.2	44.5016	64.61	37.1235	117.516	47.3353	85.2376	39.0968	-3.26621	-3.66724	-2.64319	-4.01838	-2.69506	-3.73203	-2.48627	-3.87193	-3.00175	-3.89929
hsa_circ_0085254_CBC1	0.135422	0.0112939	2.16383	up	258.279	241.127	483.113	171.182	326.451	124.65	449.894	180.751	346.847	139.365	-1.52495	-1.69808	-0.784425	-2.07478	-0.35802	-1.98455	-0.549539	-1.93891	-0.977006	-2.06555
hsa_circ_0091711_CBC1	0.106095	0.00400781	4.32796	up	1948.38	391.412	2613.49	251.977	720.741	164.04	685.371	277.571	619.268	220.942	1.39032	-0.999184	1.65112	-1.51702	0.784595	-1.58839	0.0577587	-1.32006	-0.140745	-1.40074
hsa_circ_0111906_CBC1	0.193015	0.0354981	2.91105	up	60.1511	38.2993	375.892	30.1588	59.4008	39.8765	170.514	77.0063	193.064	57.6763	-3.62722	-4.35248	-1.14647	-4.57966	-2.81633	-3.62882	-1.94923	-3.16987	-1.82223	-3.33836
hsa_circ_0084582_CBC1	0.142234	0.0135732	2.77803	up	529.114	391.117	1453.44	508.666	1380.14	252.879	1414.74	592.733	1293.27	380.695	-0.490301	-1.00027	0.804611	-0.503591	1.72186	-0.963989	1.10334	-0.225534	0.92164	-0.615781
hsa-circRNA743-1_CBC1	0.103595	0.00341967	5.81936	up	80.9795	30.3864	110.156	24.3179	89.5677	20.5063	180.918	13.6013	121.96	12.3972	-3.19825	-4.68638	-2.91724	-4.89022	-2.22384	-4.58829	-1.86379	-5.6711	-2.48489	-5.55633
hsa-circRNA1034-3_CBC1	0.157086	0.0193506	6.53762	up	19.7206	3.32122	43.8514	2.7724	7.56296	6.36017	73.5956	3.13747	29.0993	6.17405	-5.23611	-7.88002	-4.24609	-8.02303	-5.78979	-6.27723	-3.16143	-7.78717	-4.55225	-6.56205
hsa_circ_0137355_CBC1	0.199963	0.0391327	2.14918	up	387.939	382.34	979.635	320.555	963.606	232.302	477.133	304.251	629.074	267.675	-0.938049	-1.03302	0.235459	-1.16974	1.20356	-1.08643	-0.464735	-1.18766	-0.118077	-1.12393
hsa-circRNA4166-16_CBC1	0.0767958	0.000286363	2.29605	up	432.674	172.176	438.785	202.253	211.066	106.448	381.215	196.07	553.055	176.193	-0.7806	-2.18399	-0.923272	-1.83415	-0.987196	-2.21229	-0.78852	-1.82155	-0.303885	-1.72725
hsa_circ_0089978_CBC1	0.0807892	0.000538302	3.83488	up	91.4193	38.5477	106.364	19.3503	45.021	16.3393	93.2283	19.0251	161.819	33.2166	-3.02331	-4.34316	-2.96778	-5.21988	-3.21622	-4.91601	-2.82029	-5.18694	-2.07693	-4.13444
hsa_circ_0139454_CBC1	0.141362	0.0131758	3.93628	up	19.7764	10.2689	25.2045	3.05901	5.34724	2.64887	33.3932	3.47091	18.481	5.82961	-5.23203	-6.25151	-5.04503	-7.8811	-6.28995	-7.54091	-4.3015	-7.64146	-5.20719	-6.64487
hsa_circ_0118473_CBC1	0.141375	0.0132642	4.45341	up	26.5198	14.9421	91.3657	12.6827	23.8765	8.86553	37.8023	12.2318	58.8419	3.45771	-4.80874	-5.71042	-3.18706	-5.82938	-4.13122	-5.79808	-4.12258	-5.82421	-3.53639	-7.39845
hsa-circRNA5098-4_CBC1	0.088851	0.00150167	2.30621	up	225.119	151.324	679.208	201.122	309.884	151.239	385.303	184.225	489.758	156.337	-1.72319	-2.37023	-0.292932	-1.84224	-0.433159	-1.7056	-0.773131	-1.91145	-0.479237	-1.89976
hsa_circ_0085054_CBC1	0.175796	0.0272353	2.24134	up	153.081	146.45	405.154	175.162	380.909	92.1187	348.346	154.586	348.008	134.064	-2.27959	-2.41746	-1.03831	-2.04162	-0.135442	-2.42087	-0.918604	-2.16451	-0.972186	-2.12149
hsa_circ_0060737_CBC1	0.162891	0.0216407	2.02312	up	206.791	227.216	525.062	160.679	171.248	95.8891	328.286	143.025	442.283	153.878	-1.8457	-1.78381	-0.664297	-2.16613	-1.2888	-2.36299	-1.00417	-2.27665	-0.626339	-1.92263
hsa_circ_0135359_CBC1	0.150085	0.0167036	2.35807	up	203.643	209.944	484.829	136.538	323.957	110.583	411.337	159.386	386.205	133.42	-1.86784	-1.89787	-0.779308	-2.40101	-0.369084	-2.1573	-0.678806	-2.12039	-0.821942	-2.12844
hsa_circ_0082500_CBC1	0.145149	0.01464	2.16837	up	783.505	566.414	2213.78	577.497	544.17	434.727	1739.91	535.234	1332.31	580.052	0.0760641	-0.466017	1.41165	-0.320497	0.379171	-0.182324	1.40181	-0.372746	0.964547	-0.00823167
hsa-circRNA2561-2_CBC1	0.123947	0.00805138	4.02686	up	463.713	218.623	1551.78	200.625	623.494	242.13	1962.89	221.788	859.475	293.551	-0.680646	-1.83943	0.899071	-1.8458	0.575489	-1.02665	1.57579	-1.64374	0.332149	-0.990804
hsa_circ_0007244_CBC1	0.102125	0.00323398	27.2334	up	157.598	14.9404	294.444	2.77124	122.557	10.8981	294.441	2.977	246.28	19.8237	-2.23763	-5.71058	-1.49879	-8.02364	-1.77143	-5.50029	-1.16115	-7.86291	-1.47101	-4.87912
hsa_circ_0029129_CBC1	0.191957	0.0350216	3.24027	up	11.8336	11.1839	65.0372	5.80068	8.01503	2.9068	46.3719	9.45283	28.3544	12.3209	-5.97292	-6.12838	-3.67745	-6.95794	-5.70603	-7.40686	-3.8278	-6.19603	-4.58966	-5.56523
hsa_circ_0043545_CBC1	0.101475	0.0031091	3.35492	up	685.225	349.125	1338.03	328.345	642.342	284.742	1932.52	314.745	1080.92	272.513	-0.117301	-1.16413	0.68525	-1.1351	0.618453	-0.792777	1.55329	-1.13874	0.662879	-1.09809
hsa-circRNA15727-15_CBC1	0.146352	0.0150883	2.05241	up	94.5337	74.8397	133.466	66.8381	75.0011	54.0997	228.161	81.1604	291.93	76.2207	-2.97498	-3.386	-2.64031	-3.43157	-2.4799	-3.18874	-1.52907	-3.09407	-1.22569	-2.93616
hsa_circ_0060751_CBC1	0.168591	0.0241194	2.00418	up	274.819	311.642	555.355	181.797	220.813	122.232	395.189	177.742	499.409	161.638	-1.4354	-1.32798	-0.583376	-1.98798	-0.92206	-2.01281	-0.736582	-1.96313	-0.451085	-1.85165
hsa-circRNA7550-9_CBC1	0.0906846	0.0017791	3.22572	up	50.0801	27.9287	80.0577	14.5989	44.6401	13.131	57.5632	17.8723	42.1916	12.5811	-3.89157	-4.80805	-3.37767	-5.62638	-3.22847	-5.23139	-3.51591	-5.27712	-4.01628	-5.53509
hsa_circ_0068409_CBC1	0.199149	0.0387453	3.88363	up	779.11	537.671	7781.18	452.532	831.867	335.524	990.735	627.895	3031.37	323.496	0.0679484	-0.54115	3.22513	-0.672289	0.991466	-0.55602	0.589373	-0.142394	2.15059	-0.850666
hsa_circ_0008922_CBC1	0.130567	0.00990506	2.1472	up	86.6235	78.1105	216.628	74.6963	179.61	68.0556	213.245	93.2499	172.697	71.0393	-3.10105	-3.32429	-1.94156	-3.2712	-1.22002	-2.85765	-1.62661	-2.89374	-1.98306	-3.03772
hsa_circ_0045014_CBC1	0.11667	0.00617369	3.62097	up	31.0979	23.2874	88.3515	17.926	50.8091	12.5512	64.2722	12.1735	53.8215	11.7646	-4.57899	-5.07025	-3.23546	-5.33018	-3.04173	-5.29654	-3.35686	-5.83111	-3.66505	-5.63189
hsa_circ_0135664_CBC1	0.141248	0.0131052	4.49879	up	34.275	22.8842	174.85	21.9511	181.339	21.0112	121.394	18.7181	69.6932	24.4274	-4.43865	-5.09545	-2.25067	-5.03795	-1.2062	-4.5532	-2.43943	-5.21041	-3.29222	-4.57785
hsa_circ_0067787_CBC1	0.105959	0.0039206	2.06428	up	1859.79	1280.3	3585.24	974.618	1438.63	802.102	1966.92	1113.16	2322.05	1014.73	1.32319	0.71054	2.10721	0.434528	1.78173	0.701352	1.57874	0.683679	1.76602	0.798608
hsa_circ_0071473_CBC1	0.143378	0.0140265	3.51098	up	17.9239	10.3716	31.2201	8.4218	22.0166	8.0825	92.9389	8.99367	26.1449	8.54803	-5.37392	-6.23717	-4.73624	-6.42004	-4.24822	-5.93149	-2.82477	-6.26786	-4.70671	-6.09268
hsa_circ_0122825_CBC1	0.103679	0.00343223	2.43266	up	34.8199	14.5544	48.8927	16.3589	15.4245	4.85504	14.1266	9.71579	28.4357	10.6635	-4.4159	-5.74835	-4.08909	-5.46216	-4.76159	-6.66681	-5.54264	-6.15644	-4.58553	-5.77366
hsa_circ_0022802_CBC1	0.199231	0.0387905	2.02384	up	151.183	110.372	414.427	80.1906	75.0939	69.6884	268.157	108.59	193.724	103.957	-2.29759	-2.8255	-1.00567	-3.1688	-2.47812	-2.82344	-1.29605	-2.67403	-1.81731	-2.48842
hsa_circ_0004788_CBC1	0.116459	0.00614896	6.81649	up	603.183	243.956	3041.48	151.932	1083.87	106.782	1138.63	148.625	731.595	185.076	-0.301283	-1.68125	1.86991	-2.24688	1.37323	-2.20777	0.790101	-2.22124	0.0997381	-1.6563
hsa-circRNA15650_CBC1	0.160166	0.0206102	2.09333	up	357.414	368.209	740.794	269.585	709.222	240.627	638.392	302.237	704.349	281.449	-1.05628	-1.08735	-0.167712	-1.41957	0.761351	-1.03564	-0.0446828	-1.19724	0.0449831	-1.05154
hsa_circ_0121608_CBC1	0.166406	0.0230381	4.09342	up	2.92572	2.65577	36.1608	2.93209	5.54541	2.64083	17.4292	3.04553	17.2578	2.37141	-7.98894	-8.2026	-4.52429	-7.94224	-6.23745	-7.5453	-5.23954	-7.83008	-5.30599	-7.94253
hsa_circ_0067777_CBC1	0.0984927	0.00267756	2.21002	up	3808.89	2412.82	7949.92	2197.63	3663.38	1609.11	4089.03	2385.7	5541.95	2265.7	2.35742	1.62477	3.25608	1.60757	3.13021	1.70576	2.63456	1.78342	3.02101	1.95747
hsa-circRNA8986-12_CBC1	0.149893	0.0166146	2.02379	up	83.1523	53.8389	104.374	56.9206	76.082	31.5524	69.5786	53.3652	236.44	59.9791	-3.16005	-3.86115	-2.99502	-3.66329	-2.45926	-3.96661	-3.24241	-3.69895	-1.52984	-3.28188
hsa_circ_0008002_CBC1	0.141251	0.0131118	3.03047	up	58.1387	37.696	209.742	31.7111	35.1793	20.4887	193.377	36.9565	122.328	42.427	-3.67631	-4.37539	-1.98817	-4.50725	-3.57209	-4.58953	-1.76771	-4.22902	-2.48056	-3.78136
hsa_circ_0002011_CBC1	0.0906846	0.00178535	9.80425	up	101.897	19.1868	192.455	15.4879	101.236	16.2	316.631	10.6887	119.629	15.6043	-2.86677	-5.34969	-2.11226	-5.5411	-2.04717	-4.92837	-1.05632	-6.01876	-2.51274	-5.2244
hsa-circRNA14091-1_CBC1	0.15864	0.0199685	6.63867	up	49.6615	6.97256	50.9641	3.04915	13.2311	12.9652	68.4945	3.30854	17.5245	3.30619	-3.90368	-6.81004	-4.02923	-7.88576	-4.98288	-5.24972	-3.26507	-7.71058	-5.28386	-7.4631
hsa_circ_0132914_CBC1	0.0985452	0.0027038	2.76023	up	118.439	66.6608	267.396	60.9969	94.3813	48.5039	241.738	61.6792	155.866	55.8925	-2.64974	-3.55296	-1.63781	-3.5635	-2.14831	-3.34626	-1.44568	-3.49006	-2.131	-3.38369
hsa_circ_0103599_CBC1	0.156621	0.0191606	3.83955	up	46.663	28.7595	162.992	20.7226	61.7462	31.05	256.644	23.9485	79.8251	25.1649	-3.99353	-4.76577	-2.35198	-5.12103	-2.76047	-3.98977	-1.35936	-4.85491	-3.09639	-4.53493
hsa-circRNA8788-6_CBC1	0.0767958	0.000370332	2.17061	up	760.338	404.156	833.14	387.006	720.884	320.25	918.732	390.684	929.37	399.962	0.0327627	-0.952959	0.00177342	-0.897954	0.784879	-0.623234	0.480518	-0.826913	0.444946	-0.544554
hsa_circ_0085454_CBC1	0.173365	0.0261089	5.00762	up	47.1985	44.5518	321.567	30.2522	322.371	23.8177	191.499	30.0806	85.1642	25.3836	-3.97707	-4.13432	-1.37167	-4.5752	-0.376164	-4.37233	-1.78179	-4.52601	-3.00299	-4.52245
hsa_circ_0005334_CBC1	0.145481	0.0147425	2.82575	up	61.2637	57.6851	137.17	34.8253	81.3836	34.9216	170.056	35.0039	97.7916	24.8652	-3.60077	-3.7616	-2.60082	-4.3721	-2.36208	-3.82024	-1.95312	-4.30733	-2.80353	-4.55221
hsa_circ_0132909_CBC1	0.0906456	0.00177228	2.75399	up	217.917	135.967	525.538	122.042	235.201	89.2941	434.238	143.58	344.798	115.743	-1.7701	-2.52462	-0.662991	-2.56293	-0.830992	-2.4658	-0.600641	-2.27107	-0.985558	-2.33349
hsa_circ_0085529_CBC1	0.191017	0.0345705	2.63454	up	48.9405	37.2266	113.76	41.162	180.961	25.0608	76.7832	38.2598	69.6535	27.9501	-3.92478	-4.39347	-2.87079	-4.13092	-1.20921	-4.29893	-3.10026	-4.17902	-3.29304	-4.38349
hsa_circ_0112919_CBC1	0.0813769	0.000810448	3.34947	up	2982.39	956.672	4650.65	1392.93	1965.04	944.93	6676.68	1293.21	4842.98	1241.71	2.00452	0.290151	2.48257	0.949738	2.2316	0.937774	3.34193	0.899971	2.82652	1.08985
hsa_circ_0134224_CBC1	0.0903185	0.00173215	7.26181	up	72.6611	20.8423	105.771	14.4615	76.1647	17.4531	229.618	14.3318	127.179	10.8599	-3.35462	-5.23029	-2.97585	-5.64002	-2.45769	-4.82088	-1.51989	-5.59563	-2.42444	-5.74733
hsa_circ_0002441_CBC1	0.0908496	0.00181439	5.10193	up	566.426	245.318	1587.21	169.168	582.204	155.128	1172.44	155.992	1130.68	193.334	-0.391992	-1.67322	0.93164	-2.09186	0.476637	-1.66897	0.832314	-2.15144	0.727815	-1.59332
hsa_circ_0016916_CBC1	0.204861	0.0418027	2.29587	up	37.0685	43.5947	55.9555	10.4713	23.3931	11.5952	37.5209	20.9781	46.2642	11.502	-4.32561	-4.16565	-3.89443	-6.10579	-4.16073	-5.41083	-4.13336	-5.04596	-3.88334	-5.66446
hsa_circ_0086163_CBC1	0.210566	0.0450912	2.06091	up	3646.59	3931.7	15464.4	4896.27	11008.8	3402.88	13135.2	5144.63	7355.27	4630.09	2.2946	2.32921	4.21602	2.7633	4.71763	2.78625	4.31816	2.89208	3.4294	2.98855
hsa-circRNA7104-100_CBC1	0.085178	0.00105944	2.77167	up	32.6494	16.1896	40.6097	9.01784	7.55222	3.34224	25.8445	8.00328	20.8851	8.18409	-4.50875	-5.59474	-4.35689	-6.32138	-5.79184	-7.20548	-4.6712	-6.43618	-5.03076	-6.15545
hsa-circRNA9996-7_CBC1	0.0767958	0.000364195	3.03279	up	249.013	122.942	681.804	152.449	249.927	86.8861	310.055	107.329	531.873	150.928	-1.57766	-2.66989	-0.287428	-2.24198	-0.743383	-2.50524	-1.0866	-2.69087	-0.360226	-1.95055
hsa_circ_0131365_CBC1	0.181886	0.0300521	3.4127	up	1126.7	451.148	1500.44	1090.07	841.266	372.382	3340.85	706.062	3525.02	270.659	0.600152	-0.794272	0.850526	0.596043	1.00767	-0.405652	2.34302	0.0268775	2.36825	-1.10794
hsa_circ_0044833_CBC1	0.0952871	0.00226018	3.11882	up	47.5155	21.5275	93.7955	18.5956	56.7742	23.6535	155.276	34.0778	57.4245	22.9184	-3.96741	-5.18362	-3.14919	-5.27728	-2.88158	-4.38231	-2.08429	-4.34601	-3.57157	-4.66983
hsa_circ_0117881_CBC1	0.208229	0.0436905	6.9842	up	3.06215	2.83555	170.709	3.77332	28.9286	3.30613	84.599	4.89144	10.8326	4.66171	-7.92319	-8.1081	-2.28525	-7.57833	-3.85432	-7.22115	-2.96041	-7.14651	-5.97786	-6.96741
hsa_circ_0070557_CBC1	0.101769	0.00317931	6.02164	up	23.1836	2.86533	24.6228	3.05151	6.80206	2.64083	41.8276	3.30703	9.60521	2.49589	-5.0027	-8.09303	-5.07872	-7.88464	-5.94277	-7.5453	-3.9766	-7.71124	-6.15135	-7.86872
hsa_circ_0084483_CBC1	0.176747	0.0276314	5.3252	up	100.83	102.215	469.782	41.9347	342.707	61.4355	787.64	43.8595	199.814	49.9629	-2.88196	-2.93626	-0.824793	-4.10409	-0.287914	-3.00529	0.258411	-3.98196	-1.77265	-3.54549
hsa-circRNA4443-12_CBC1	0.161607	0.0211735	2.3559	up	32.8837	32.9334	75.2804	29.3198	73.0971	19.4207	48.1423	19.6259	63.6321	20.0738	-4.49844	-4.57025	-3.46644	-4.62036	-2.517	-4.66677	-3.77375	-5.14209	-3.42348	-4.86103
hsa_circ_0111660_CBC1	0.0807892	0.000599498	5.31964	up	14.5565	2.96321	21.1179	3.1033	14.9002	4.64476	31.7761	3.49065	11.8631	2.62951	-5.67414	-8.04457	-5.30025	-7.86036	-4.81148	-6.73069	-4.37311	-7.63328	-5.84675	-7.79348
hsa_circ_0029110_CBC1	0.113035	0.00544131	2.17522	up	101.013	44.4679	104.149	32.1289	22.8311	21.1924	70.8309	28.0603	83.4595	33.1946	-2.87934	-4.13704	-2.99814	-4.48837	-4.19582	-4.54082	-3.21667	-4.62632	-3.03216	-4.1354
hsa_circ_0001460_CBC1	0.132102	0.0102716	3.3039	up	383.285	64.3344	552.607	148.045	243.87	121.001	1249.55	243.856	317.935	179.406	-0.955462	-3.60421	-0.590532	-2.28427	-0.778776	-2.02742	0.924212	-1.50689	-1.10257	-1.70119
hsa-circRNA15486-323_CBC1	0.199562	0.0389499	3.08447	up	153.971	162.408	570.929	127.829	565.303	96.4368	883.992	153.352	241.713	119.817	-2.27122	-2.26825	-0.543473	-2.4961	0.434136	-2.35478	0.424908	-2.17607	-1.49801	-2.28358
hsa-circRNA5806-11_CBC1	0.088851	0.00150158	3.98129	up	67.8513	31.2485	155.62	20.5115	58.5577	15.2148	111.491	25.8557	81.6421	21.5839	-3.45343	-4.64601	-2.41876	-5.13581	-2.83696	-5.01889	-2.5622	-4.74436	-3.06392	-4.75639
hsa_circ_0084501_CBC1	0.200849	0.0396839	2.25671	up	874.599	578.563	1220.07	564.959	2084.24	370.547	1059.58	652.203	835.225	411.76	0.234743	-0.435399	0.552107	-0.352163	2.31656	-0.412778	0.68629	-0.087595	0.290857	-0.50261
hsa-circRNA14678-1_CBC1	0.109734	0.00467	2.06363	up	165.113	98.5974	228.073	102.572	169.324	68.5382	347.528	140.827	156.981	92.1024	-2.17042	-2.98825	-1.86729	-2.81367	-1.3051	-2.84745	-0.921996	-2.29899	-2.12072	-2.6631
hsa_circ_0091824_CBC1	0.119041	0.00669129	2.10204	up	374.231	164.037	214.75	116.82	114.17	96.1881	305.083	120.14	381.367	113.619	-0.98995	-2.25385	-1.95413	-2.62602	-1.8737	-2.3585	-1.10992	-2.5282	-0.840128	-2.36021
hsa_circ_0090949_CBC1	0.112876	0.0053803	2.48529	up	28.1775	14.3487	47.2138	25.5418	24.6783	12.5846	76.4548	18.7926	38.8054	11.4644	-4.72126	-5.76888	-4.13951	-4.81938	-4.08357	-5.2927	-3.10645	-5.20468	-4.13698	-5.66918
hsa_circ_0064210_CBC1	0.126242	0.00868401	5.51463	up	20.2485	14.2656	90.6743	7.78438	24.0697	2.64083	71.4137	14.8087	75.3618	10.3864	-5.19799	-5.77726	-3.19802	-6.53358	-4.1196	-7.5453	-3.20485	-5.5484	-3.1794	-5.81165
hsa_circ_0110920_CBC1	0.0901399	0.00172416	2.41333	up	412.907	221.615	357.478	163.849	399.739	134.457	474.841	174.822	465.784	180.652	-0.848063	-1.81982	-1.21893	-2.13795	-0.0658279	-1.87529	-0.471681	-1.98703	-0.551646	-1.6912
hsa_circ_0076654_CBC1	0.193447	0.0357063	2.30156	up	816.736	1029.11	2158.86	658.473	1792.76	515.458	1951.51	771.941	2408.45	825.247	0.135991	0.395458	1.37541	-0.131186	2.09923	0.0634206	1.56739	0.155574	1.81872	0.500411
hsa_circ_0103440_CBC1	0.0791845	0.000467023	7.39684	up	16.3652	3.13929	73.9565	6.96801	25.3797	5.65466	64.8905	4.81579	52.1743	7.6263	-5.50518	-7.96129	-3.49204	-6.69342	-4.04314	-6.44685	-3.34305	-7.169	-3.7099	-6.25729
hsa-circRNA10441-55_CBC1	0.129037	0.00952165	3.64865	up	17.1481	3.45374	25.1516	8.70414	9.55557	2.64083	21.9071	3.09096	12.1726	6.69938	-5.43776	-7.82357	-5.04807	-6.37246	-5.4524	-7.5453	-4.90965	-7.80872	-5.8096	-6.44424
hsa_circ_0125976_CBC1	0.134517	0.0109621	2.16262	up	956.656	641.824	1677.64	381.926	522.968	327.446	755.527	507.261	1093.44	348.213	0.364121	-0.285694	1.01158	-0.917017	0.321835	-0.591178	0.198358	-0.45019	0.6795	-0.744445
hsa_circ_0072693_CBC1	0.0945321	0.00216873	3.66476	up	21.7186	9.08572	42.2109	7.95262	11.2166	6.00376	41.9674	9.485	31.1993	4.78802	-5.09688	-6.42813	-4.3011	-6.50274	-5.22118	-6.36042	-3.97179	-6.19113	-4.45172	-6.92884
hsa_circ_0135865_CBC1	0.125014	0.00833083	2.14299	up	201.208	142.023	359.058	119.509	370.079	121.956	250.369	151.012	279.38	128.038	-1.88519	-2.46175	-1.21257	-2.59319	-0.177054	-2.01608	-1.39507	-2.19825	-1.28908	-2.18784
hsa_circ_0015300_CBC1	0.183214	0.0307013	2.30472	up	879.017	1027.19	3306.97	1021.1	3061.22	855.15	2940.25	1194.35	2709.81	984.473	0.242013	0.392765	1.99065	0.501741	2.87115	0.793743	2.15874	0.785236	1.98881	0.754937
hsa_circ_0014719_CBC1	0.0739087	0.000100029	2.66888	up	511.153	213.439	607.015	233.743	545.69	204.031	744.443	259.146	756.502	258.217	-0.540124	-1.87405	-0.455053	-1.62539	0.383195	-1.27365	0.177036	-1.41915	0.148037	-1.17583
hsa_circ_0136742_CBC1	0.210539	0.0450784	2.4196	up	123.058	75.4149	189.587	75.4056	350.371	51.2335	116.826	66.8845	96.1913	54.9799	-2.59454	-3.37495	-2.13392	-3.25757	-0.256006	-3.26727	-2.49476	-3.37317	-2.82733	-3.40744
hsa-circRNA11493-24_CBC1	0.116292	0.00610849	6.51057	up	41.3961	14.6432	114.03	17.2701	106.809	5.12165	87.5272	15.7068	73.6398	13.2086	-4.16631	-5.73957	-2.86737	-5.38396	-1.96986	-6.58968	-2.91132	-5.46346	-3.21275	-5.46487
hsa_circ_0018650_CBC1	0.0835621	0.000957595	2.42261	up	427.808	253.724	1054.51	294.907	536.038	271.333	773.95	368.982	1480.28	428.662	-0.796916	-1.62461	0.34171	-1.29005	0.357448	-0.862367	0.233115	-0.909367	1.11649	-0.444573
hsa_circ_0136685_CBC1	0.200863	0.0397	3.7418	up	93.7623	98.5505	359.801	45.3534	231.636	44.7895	516.193	54.9369	117.248	56.7072	-2.9868	-2.98894	-1.20959	-3.99103	-0.853031	-3.4612	-0.351215	-3.65707	-2.54175	-3.36281
hsa_circ_0113678_CBC1	0.108924	0.00447261	3.81679	up	387.098	259.747	899.128	147.668	598.497	131.716	347.214	98.6518	636.56	110.309	-0.941178	-1.59077	0.111742	-2.28796	0.516457	-1.90501	-0.923301	-2.8125	-0.101011	-2.40286
hsa_circ_0084645_CBC1	0.0739087	6.72984e-05	2.94468	up	301.407	97.7961	347.298	99.7171	310.251	111.924	498.514	175.546	254.66	94.0053	-1.30217	-3.00002	-1.26061	-2.8544	-0.431451	-2.13991	-0.401493	-1.98107	-1.42273	-2.6336
hsa_circ_0112580_CBC1	0.159361	0.0202716	2.16917	up	190.659	174.827	356.047	125.546	220.296	62.4073	262.153	144.309	309.31	123.553	-1.96288	-2.16194	-1.22472	-2.52209	-0.925441	-2.98265	-1.32871	-2.26375	-1.14226	-2.23928
hsa_circ_0130814_CBC1	0.155022	0.0185265	3.01192	up	346.883	77.6841	224.435	70.5736	84.5755	41.8097	88.3482	75.4388	467.412	61.3611	-1.09943	-3.33218	-1.89049	-3.35311	-2.30658	-3.56052	-2.89785	-3.19954	-0.546612	-3.24902
hsa-circRNA5806-16_CBC1	0.173534	0.0261871	3.4827	up	17.6097	17.0216	53.6383	17.1992	26.8303	3.7877	44.7967	7.02257	34.9442	9.61726	-5.39944	-5.52243	-3.95545	-5.3899	-3.96295	-7.02497	-3.87766	-6.62477	-4.28818	-5.92265
hsa_circ_0056037_CBC1	0.108717	0.00441453	10.9362	up	93.9664	19.3003	202.914	7.79069	74.6827	23.1822	213.441	6.89301	206.988	16.189	-2.98366	-5.34117	-2.03592	-6.53241	-2.48604	-4.41134	-1.62529	-6.65164	-1.72176	-5.17133
hsa-circRNA6530-2_CBC1	0.125368	0.00839284	2.41404	up	104.147	92.7389	228.239	67.6504	120.795	51.5984	109.031	35.1732	180.787	58.6464	-2.83526	-3.07663	-1.86624	-3.41414	-1.79232	-3.25703	-2.59438	-4.30037	-1.91702	-3.3143
hsa-circRNA8990-10_CBC1	0.108977	0.00451239	3.00569	up	347.985	179.995	442.482	103.963	227.469	137.359	301.905	103.079	800.24	125.928	-1.09485	-2.11991	-0.911167	-2.79424	-0.87922	-1.84448	-1.12503	-2.74916	0.229126	-2.21182
hsa_circ_0012378_CBC1	0.124173	0.00813617	3.8553	up	37.7536	20.423	86.0027	8.68657	16.7813	7.6588	55.9333	9.51878	42.7005	11.4271	-4.29919	-5.25961	-3.27433	-6.37538	-4.63996	-6.00917	-3.55735	-6.186	-3.99898	-5.67388
hsa_circ_0001585_CBC1	0.105959	0.00397369	2.54729	up	6022.51	3798.45	13383.1	3601.99	6513.81	2920.1	12538.3	3376.01	9407.78	4140.9	3.01841	2.27947	4.00749	2.32041	3.96054	2.56551	4.25108	2.28433	3.78448	2.82746
hsa_circ_0032007_CBC1	0.152635	0.0176154	4.16399	up	29.8524	20.9091	109.137	11.9256	29.2829	14.7592	128.539	12.6069	89.9087	18.3613	-4.63796	-5.22567	-2.93064	-5.91817	-3.83676	-5.06275	-2.35692	-5.78063	-2.92477	-4.98968
hsa-circRNA10149-30_CBC1	0.0739087	3.45844e-05	3.64915	up	274.253	92.0811	370.186	88.7141	278.76	90.1143	387.693	88.7869	313.545	78.6798	-1.43837	-3.0869	-1.16853	-3.02307	-0.585866	-2.45261	-0.764212	-2.9645	-1.12264	-2.89035
hsa_circ_0070558_CBC1	0.0767958	0.000277857	3.80872	up	42.4559	7.92023	42.9093	9.84956	8.6322	3.54264	41.7585	11.327	14.2647	3.61133	-4.12984	-6.62619	-4.27742	-6.19411	-5.59902	-7.12147	-3.97898	-5.93507	-5.58078	-7.33574
hsa_circ_0135821_CBC1	0.144067	0.0143452	2.431	up	666.886	517.55	1149.1	546.383	1038.6	252.769	1241.75	468.931	1512.46	508.054	-0.156438	-0.596175	0.465641	-0.400396	1.31169	-0.964611	0.915172	-0.563542	1.14752	-0.199434
hsa-circRNA2033-48_CBC1	0.200744	0.0395959	2.50148	up	91.2604	91.2393	255.427	46.1635	62.4296	45.6653	229.201	47.9007	174.221	62.288	-3.02582	-3.10015	-1.70388	-3.96548	-2.74458	-3.43327	-1.52252	-3.8548	-1.97039	-3.22739
hsa_circ_0084409_CBC1	0.192071	0.0350709	4.02672	up	18.0041	20.4192	86.1509	12.1991	69.4196	12.1639	122.226	11.2052	31.004	10.9803	-5.36748	-5.25987	-3.27185	-5.88546	-2.59147	-5.34175	-2.42957	-5.95068	-4.46078	-5.73143
hsa_circ_0015168_CBC1	0.136133	0.0115941	2.22214	up	380.101	226.707	648.265	197.174	283.61	180.121	405.303	291.213	1050.41	226.517	-0.967495	-1.78704	-0.3602	-1.87084	-0.56098	-1.45347	-0.700126	-1.25084	0.621573	-1.3648
hsa_circ_0097650_CBC1	0.182874	0.0305255	2.61239	up	64.0293	59.6405	182.473	30.7619	46.061	29.4845	160.951	34.0561	123.614	46.2041	-3.53707	-3.71351	-2.1891	-4.55109	-3.18327	-4.0644	-2.0325	-4.34693	-2.46547	-3.65832
hsa-circRNA8511-2_CBC1	0.214269	0.0470366	3.34065	up	16.4299	24.4648	103.384	20.6938	49.3427	17.5067	101.331	11.3661	69.9606	13.7119	-5.49948	-4.9991	-3.00877	-5.12304	-3.08398	-4.81645	-2.70005	-5.93011	-3.28669	-5.41091
hsa_circ_0076737_CBC1	0.216338	0.0481856	2.14288	up	720.301	705.649	1561.37	516.792	822.369	500.084	3087.29	607.579	1143.61	630.878	-0.0452779	-0.148922	0.907951	-0.480725	0.974898	0.019737	2.22914	-0.189844	0.744221	0.112947
hsa_circ_0029429_CBC1	0.122402	0.0075594	2.24124	up	338.115	286.876	690.794	261.962	518.451	219.565	816.514	268.636	781.512	298.165	-1.13636	-1.44745	-0.268529	-1.46095	0.309321	-1.16778	0.310352	-1.36726	0.194961	-0.968305
hsa_circ_0046706_CBC1	0.0767958	0.000283844	9.86333	up	26.3751	2.78849	17.5056	3.06747	21.2698	2.64083	43.1041	3.13524	38.9107	2.40983	-4.81663	-8.13225	-5.5709	-7.87711	-4.29801	-7.5453	-3.93323	-7.7882	-4.13307	-7.91934
hsa_circ_0050617_CBC1	0.102889	0.0033296	2.29426	up	65.8647	21.7303	100.183	31.3946	20.1185	10.2271	41.4816	20.5585	40.2397	23.5078	-3.4963	-5.1701	-3.05415	-4.52172	-4.37829	-5.59197	-3.98858	-5.07511	-4.08462	-4.6332
hsa_circ_0065114_CBC1	0.211952	0.0458611	2.50173	up	35.6325	40.0848	330.543	42.4816	39.1043	18.0553	80.4098	43.043	239.304	66.101	-4.38261	-4.28675	-1.33195	-4.0854	-3.41949	-4.77194	-3.03368	-4.00907	-1.51247	-3.14167
hsa_circ_0131810_CBC1	0.204103	0.0413738	2.55702	up	246.912	201.87	409.639	151.293	282.114	77.452	798.868	132.352	282.336	181.895	-1.58988	-1.95445	-1.02243	-2.25296	-0.568611	-2.67106	0.278831	-2.38854	-1.2739	-1.68131
hsa_circ_0002512_CBC1	0.146352	0.0151145	2.14004	up	86.6718	59.9105	119.201	43.1479	37.3602	32.8366	107.029	29.481	93.0478	33.1005	-3.10024	-3.70699	-2.80339	-4.06295	-3.48531	-3.90906	-2.62113	-4.55506	-2.87526	-4.13949
hsa_circ_0014252_CBC1	0.105473	0.00379818	2.00824	up	1390.62	542.429	1326.78	679.885	1029.47	461.719	1331.31	837.694	1481.3	777.622	0.903778	-0.528437	0.673076	-0.0850186	1.29894	-0.0954183	1.01565	0.273507	1.11749	0.414655
hsa_circ_0131818_CBC1	0.168288	0.0239424	2.46817	up	121.448	119.952	211.956	70.9234	125.948	52.2904	316.599	63.7395	130.292	49.8064	-2.61354	-2.70541	-1.97302	-3.34598	-1.73206	-3.23782	-1.05647	-3.44266	-2.38956	-3.55001
hsa_circ_0060739_CBC1	0.100176	0.00294001	2.27512	up	41.5113	29.7892	72.6476	26.1312	31.0641	16.5879	38.2319	16.6217	97.8848	25.9193	-4.1623	-4.71501	-3.5178	-4.78647	-3.75157	-4.89423	-4.10628	-5.38178	-2.80215	-4.49232
hsa-circRNA7713-1_CBC1	0.118854	0.00663288	2.82738	up	66.5434	30.1702	157.071	37.9598	54.0884	30.3017	121.51	23.113	75.811	34.7572	-3.48151	-4.69668	-2.40537	-4.24777	-2.9515	-4.02496	-2.43805	-4.90614	-3.17083	-4.06903
hsa_circ_0043711_CBC1	0.179869	0.0291649	2.0161	up	1033.84	1070.47	4191.73	1098.63	2147.38	849.96	2166.2	1288.75	2875.74	1306.75	0.476064	0.452297	2.33269	0.607323	2.35961	0.784961	1.71797	0.894985	2.07456	1.1635
hsa-circRNA10466-11_CBC1	0.134008	0.0108084	4.97727	up	16.517	9.32486	37.1162	3.06496	10.416	4.85945	31.3383	3.20764	57.6402	8.19862	-5.49186	-6.39065	-4.48666	-7.8783	-5.32802	-6.6655	-4.39313	-7.75526	-3.56616	-6.15289
hsa_circ_0084282_CBC1	0.183631	0.0309124	2.67235	up	310.927	298.865	797.224	252.965	733.78	173.237	1284.97	259.537	328	160.055	-1.2573	-1.38838	-0.0617999	-1.51137	0.81046	-1.50968	0.964536	-1.41698	-1.05761	-1.86585
hsa-circRNA12714-24_CBC1	0.123907	0.00804553	3.1369	up	246.907	88.1174	543.537	82.1353	159.567	105.729	331.318	70.2205	245.03	103.028	-1.58991	-3.15037	-0.614406	-3.13423	-1.39073	-2.22206	-0.990909	-3.30295	-1.47835	-2.50138
hsa_circ_0140422_CBC1	0.088851	0.00148184	2.13113	up	2658.47	1264.35	2636.59	1090.4	1767.25	815.054	1361.78	964.674	3411.97	1168.31	1.83865	0.692448	1.66382	0.596482	2.07855	0.724462	1.0483	0.477125	2.32123	1.00193
hsa-circRNA7663-13_CBC1	0.0799323	0.000513633	13.5057	up	22.5518	2.90937	101.131	4.74627	42.066	6.6964	91.8081	3.34056	80.7133	4.95407	-5.04256	-8.07102	-3.04057	-7.24737	-3.31416	-6.2029	-2.84243	-7.69668	-3.08043	-6.87966
hsa-circRNA11458-19_CBC1	0.0897647	0.00163255	15.9398	up	218.027	39.869	607.716	36.3794	311.371	33.0341	1362.82	27.3553	907.908	36.6097	-1.76937	-4.29453	-0.453388	-4.30912	-0.426251	-3.90041	1.0494	-4.66303	0.411239	-3.99412
hsa_circ_0097654_CBC1	0.214471	0.0471482	2.0616	up	29.4116	30.167	84.11	29.164	21.4394	18.8389	76.4111	18.4489	61.0615	21.019	-4.65942	-4.69683	-3.30644	-4.62805	-4.28655	-4.71064	-3.10727	-5.23131	-3.48297	-4.79465
hsa_circ_0017008_CBC1	0.201212	0.0398819	2.40302	up	56.7554	67.7328	152.83	40.7281	82.109	32.2233	95.4551	52.8581	267.554	46.7294	-3.71105	-3.52995	-2.44486	-4.14621	-2.34927	-3.93626	-2.78623	-3.71272	-1.35148	-3.64201
hsa_circ_0085688_CBC1	0.127787	0.00916305	2.59837	up	796.436	520.309	1774.75	482.57	1694.83	389.285	1031.5	527.007	1156.85	453.198	0.09968	-0.588503	1.09276	-0.579573	2.01818	-0.341606	0.647543	-0.395096	0.760824	-0.364274
hsa-circRNA15266-27_CBC1	0.108927	0.00450039	2.51907	up	152.245	93.8445	440.041	94.3761	147.799	58.251	316.66	123.485	219.53	103.026	-2.28749	-3.05953	-0.919147	-2.93382	-1.50125	-3.08208	-1.05619	-2.48858	-1.63689	-2.5014
hsa_circ_0060447_CBC1	0.117235	0.00627951	4.69458	up	681.278	369.75	4319.36	457.725	942.86	398.711	3535.43	482.395	3094.03	395.495	-0.125635	-1.08132	2.37596	-0.655828	1.17216	-0.30709	2.42469	-0.522703	2.18011	-0.560756
hsa-circRNA7522-15_CBC1	0.117496	0.00632914	2.64002	up	86.7468	51.5827	125.181	48.6934	157.338	36.3322	112.89	55.8346	143.02	40.8332	-3.099	-3.92291	-2.73276	-3.88851	-1.41102	-3.76311	-2.54421	-3.63368	-2.25509	-3.8366
hsa_circ_0076165_CBC1	0.141375	0.0132671	2.05153	up	392.776	345.924	912.366	395.751	650.825	349.349	1445.81	438.392	928.756	397.571	-0.920173	-1.17742	0.132828	-0.865717	0.637382	-0.497763	1.13468	-0.660696	0.443992	-0.553201
hsa_circ_0034568_CBC1	0.0767875	0.000271327	10.2206	up	23.9938	2.5572	89.6717	5.19696	17.6055	2.64083	100.941	6.49399	35.3281	5.14027	-4.95315	-8.25716	-3.21406	-7.1165	-4.57079	-7.5453	-2.70561	-6.73767	-4.27242	-6.82643
hsa_circ_0076541_CBC1	0.175702	0.0272043	2.16065	up	57.4945	60.3372	84.3919	38.3924	52.4436	17.693	126.621	39.9457	78.5857	31.7679	-3.69238	-3.69675	-3.30161	-4.23142	-2.99605	-4.80119	-2.37861	-4.11681	-3.11897	-4.19877
hsa_circ_0043540_CBC1	0.0898266	0.0016549	20.5008	up	45.3404	3.51706	124.432	3.47009	51.7725	7.83785	225.796	3.04386	142.954	8.64902	-4.03501	-7.79736	-2.74143	-7.69919	-3.01463	-5.97583	-1.54411	-7.83087	-2.25576	-6.07573
hsa_circ_0085444_CBC1	0.101769	0.00318879	3.06122	up	62.8966	26.2746	83.528	19.4663	64.082	14.7058	60.6969	20.6129	34.6346	16.4245	-3.56283	-4.89613	-3.31645	-5.21126	-2.7069	-5.06798	-3.43943	-5.0713	-4.30102	-5.1505
hsa_circ_0059377_CBC1	0.166506	0.0230932	2.0713	up	173.18	153.52	621.58	153.314	226.734	144.335	413.969	141.356	339.144	181.03	-2.10161	-2.34944	-0.420844	-2.23382	-0.883885	-1.77301	-0.669603	-2.29358	-1.00941	-1.68818
hsa_circ_0079588_CBC1	0.18177	0.0299919	6.26695	up	311.678	48.4827	603.315	57.9874	27.8531	43.8729	692.896	39.1804	507.558	38.1373	-1.25382	-4.01233	-0.463873	-3.6365	-3.90898	-3.49103	0.0735128	-4.14471	-0.427736	-3.93514
hsa_circ_0068022_CBC1	0.104155	0.00354489	7.74326	up	59.9976	15.044	177.097	10.0914	74.3152	14.4103	144.1	7.97291	90.9807	20.6229	-3.6309	-5.70061	-2.23224	-6.15911	-2.49316	-5.09726	-2.19206	-6.44167	-2.90767	-4.82209
hsa-circRNA7494-1_CBC1	0.142671	0.0138246	3.01752	up	20.9473	16.6177	157.457	20.8801	87.4691	26.1514	133.558	46.702	76.5536	26.9115	-5.14904	-5.55708	-2.40183	-5.11011	-2.25804	-4.23748	-2.30166	-3.89136	-3.15677	-4.43812
hsa_circ_0110714_CBC1	0.16083	0.0208592	2.0862	up	298.606	115.59	283.297	143.741	127.412	91.5865	182.919	146.644	434.528	93.9691	-1.31564	-2.75886	-1.55447	-2.32684	-1.71539	-2.42923	-1.84792	-2.2406	-0.651857	-2.63416
hsa_circ_0066938_CBC1	0.140158	0.0127617	2.14924	up	45.4056	39.6947	122.968	30.4778	45.8979	22.93	64.0651	26.5773	51.3857	24.1347	-4.03294	-4.30086	-2.7585	-4.56448	-3.18839	-4.42713	-3.36152	-4.70465	-3.73187	-4.59524
hsa_circ_0001595_CBC1	0.133813	0.0107648	3.59857	up	1470.06	923.559	5951.68	880.188	1727.94	730.245	5449.96	711.107	2876.79	900.019	0.98392	0.239331	2.83844	0.287502	2.04609	0.565948	3.04905	0.0371495	2.07508	0.62554
hsa_circ_0012020_CBC1	0.0924337	0.00192009	3.25595	up	73.4984	37.9459	154.024	34.3529	55.4223	21.3073	208.934	40.84	99.0225	30.2481	-3.33809	-4.36586	-2.43363	-4.39181	-2.91635	-4.53302	-1.65608	-4.08486	-2.78548	-4.2695
hsa_circ_0084405_CBC1	0.18703	0.0324355	3.36873	up	125.882	114.986	486.771	104.503	413.95	66.6452	692.71	98.6054	167.675	83.1807	-2.56181	-2.76641	-0.773542	-2.78677	-0.0154322	-2.88786	0.0731253	-2.81318	-2.02564	-2.81009
hsa_circ_0085989_CBC1	0.205964	0.0423731	3.80311	up	59.4808	51.2444	248.314	51.8401	383.811	29.1548	300.583	53.108	130.745	65.8491	-3.64338	-3.93241	-1.74462	-3.79817	-0.124491	-4.08063	-1.13136	-3.70591	-2.38455	-3.14718
hsa_circ_0129341_CBC1	0.160272	0.0206652	2.46978	up	36.8432	30.0182	72.5881	15.8199	26.4123	16.0715	58.6329	13.0104	48.595	21.3342	-4.33441	-4.70396	-3.51898	-5.51049	-3.98561	-4.93986	-3.48934	-5.73518	-3.81243	-4.77317
hsa_circ_0110803_CBC1	0.113056	0.00545122	2.0878	up	1333.36	668.401	1433.02	752.059	907.595	412.526	945.622	679.943	1632.64	463.003	0.843119	-0.227159	0.784204	0.0605363	1.11716	-0.257949	0.522138	-0.027503	1.25783	-0.333393
hsa-circRNA5806-12_CBC1	0.0791845	0.000465661	6.371	up	91.6998	21.8488	191.929	17.2457	64.6079	8.36579	126.942	20.3906	101.015	20.9046	-3.01889	-5.16225	-2.11621	-5.386	-2.69511	-5.88179	-2.37495	-5.08694	-2.75674	-4.80252
hsa_circ_0031027_CBC1	0.139951	0.0126627	2.30671	up	67.8199	32.9974	90.0292	33.5786	14.7357	14.6809	69.6678	19.0684	99.9311	29.9099	-3.4541	-4.56745	-3.20832	-4.4247	-4.8275	-5.07042	-3.24056	-5.18366	-2.7723	-4.28572
hsa-circRNA3424-4_CBC1	0.15091	0.0170128	31.7447	up	105.793	22.6358	3026.52	11.3682	27.7319	10.7487	938.028	8.81521	1533.15	15.7142	-2.81263	-5.11119	1.8628	-5.98724	-3.91527	-5.5202	0.510504	-6.29678	1.16712	-5.21428
hsa_circ_0060456_CBC1	0.119951	0.00692831	9.94619	up	81.372	29.2289	1265.51	43.5313	173.976	52.5076	819.694	39.7037	751.93	41.3665	-3.19127	-4.74241	0.604861	-4.05019	-1.26599	-3.23184	0.315959	-4.12557	0.139291	-3.81788
hsa_circ_0081837_CBC1	0.208031	0.0435908	2.02543	up	109.502	98.3486	228.768	56.32	65.6281	53.3797	200.807	56.4756	97.4196	54.6535	-2.76292	-2.9919	-1.8629	-3.67859	-2.6725	-3.20807	-1.71331	-3.61722	-2.80902	-3.41603
hsa-circRNA7044-11_CBC1	0.0835621	0.000949627	8.70082	up	183.301	45.3968	351.975	33	156.488	28.4534	561.508	31.4405	383.009	31.4266	-2.01967	-4.10721	-1.24131	-4.44977	-1.41883	-4.11576	-0.229819	-4.46222	-0.83393	-4.21436
hsa-circRNA6936-16_CBC1	0.133159	0.0105772	2.38792	up	242.428	162.164	263.188	109.339	200.946	75.6495	366.548	88.1419	180.536	89.4024	-1.61632	-2.27042	-1.66069	-2.7215	-1.05808	-2.70503	-0.845124	-2.97502	-1.91902	-2.70603
hsa-circRNA11493-32_CBC1	0.104947	0.0036895	3.29861	up	34.4	19.3561	71.4619	12.3708	43.2169	14.5203	64.2639	13.6228	50.3605	17.9792	-4.4334	-5.33701	-3.54154	-5.8653	-3.27522	-5.08629	-3.35704	-5.66883	-3.76094	-5.02001
hsa_circ_0043533_CBC1	0.1041	0.00352459	7.02812	up	27.2594	12.0406	89.7747	8.96358	27.0111	6.14276	92.0484	8.13306	55.9914	3.56407	-4.76906	-6.02189	-3.2124	-6.33009	-3.95326	-6.3274	-2.83866	-6.41297	-3.60803	-7.35475
hsa_circ_0035044_CBC1	0.121705	0.00734055	3.1301	up	87.3866	39.2772	254.549	35.5882	69.5045	42.6972	239.538	54.496	120.612	44.2109	-3.08839	-4.31611	-1.70884	-4.34084	-2.58971	-3.53022	-1.45887	-3.66869	-2.50094	-3.72194
hsa_circ_0136668_CBC1	0.190977	0.034511	3.27375	up	85.3529	88.517	399.141	104.902	337.915	49.5047	553.578	89.3845	179.982	71.8046	-3.12237	-3.14385	-1.05989	-2.78127	-0.308228	-3.3168	-0.25034	-2.95482	-1.92345	-3.02227
hsa_circ_0003457_CBC1	0.0978457	0.00255388	7.37773	up	75.0162	21.6301	131.974	9.60623	68.1348	20.4083	250.847	16.0006	126.671	13.9787	-3.3086	-5.17676	-2.65653	-6.2302	-2.61842	-4.59521	-1.39232	-5.43672	-2.43023	-5.38311
hsa_circ_0015173_CBC1	0.101769	0.00318587	2.21145	up	95.177	51.0799	118.918	38.6495	40.7611	24.3564	81.7622	54.1592	172.229	45.6205	-2.96519	-3.93704	-2.80682	-4.22179	-3.35962	-4.34006	-3.00962	-3.67764	-1.98698	-3.67666
hsa-circRNA8500-1_CBC1	0.0739087	4.47865e-05	6.06285	up	170.563	35.8062	270.121	29.5943	99.8422	23.3955	240.542	34.8598	188.171	28.4466	-2.12358	-4.44959	-1.62318	-4.60692	-2.06717	-4.39813	-1.45284	-4.31328	-1.85926	-4.35809
hsa_circ_0076648_CBC1	0.167179	0.0233826	2.15253	up	2353.05	2481.45	5372.67	1936.58	4636.03	1541.14	6132.41	2337.03	6085.06	2644.89	1.66258	1.66524	2.69078	1.42513	3.46993	1.6435	3.21926	1.75369	3.15589	2.18072
hsa_circ_0043955_CBC1	0.214927	0.0473345	4.03937	up	13.3182	18.2735	36.9017	7.19639	35.8188	5.0258	42.5836	3.35578	29.237	8.88818	-5.80241	-5.42005	-4.49503	-6.64689	-3.5461	-6.61694	-3.95075	-7.69013	-4.54544	-6.03638
hsa_circ_0052588_CBC1	0.108372	0.0043557	16.7665	up	162.347	8.91418	187.387	3.19708	53.5465	17.655	140.578	3.71	267.576	23.9625	-2.1948	-6.45563	-2.15076	-7.81741	-2.96602	-4.80429	-2.22775	-7.54535	-1.35136	-4.60556
hsa-circRNA5806-22_CBC1	0.105959	0.00395365	3.72713	up	97.6037	44.2098	214.874	46.1101	114.644	29.6674	227.969	32.6123	133.558	49.9158	-2.92887	-4.14544	-1.95329	-3.96715	-1.86773	-4.05548	-1.53029	-4.40943	-2.35385	-3.54685
hsa-circRNA1940-1_CBC1	0.110828	0.00491733	8.19426	up	8.51012	3.22729	51.0547	3.05521	20.5962	6.12152	41.8216	3.08995	45.5621	2.39368	-6.44856	-7.9214	-4.02667	-7.8829	-4.34444	-6.3324	-3.97681	-7.80919	-3.9054	-7.92904
hsa_circ_0084342_CBC1	0.133056	0.0105137	3.8851	up	46.5786	36.0054	208.543	40.0631	184.433	26.1184	255.801	53.1743	130.431	32.6039	-3.99614	-4.44159	-1.99644	-4.16996	-1.18179	-4.23929	-1.36411	-3.70412	-2.38802	-4.1613
hsa-circRNA11595-16_CBC1	0.138119	0.0121466	2.44368	up	24.1128	22.5239	77.5613	21.7315	45.8789	17.0987	61.4868	18.7821	58.8167	21.9109	-4.94601	-5.11834	-3.42338	-5.05245	-3.18899	-4.85047	-3.42078	-5.20549	-3.53701	-4.73469
hsa_circ_0029774_CBC1	0.103611	0.00342147	3.3247	up	48.5887	21.5435	87.081	25.1027	34.5255	17.6842	155.374	24.661	116.106	26.6059	-3.93519	-5.18255	-3.25636	-4.84439	-3.59915	-4.8019	-2.08338	-4.81261	-2.55587	-4.45459
hsa_circ_0022640_CBC1	0.0807892	0.000566315	2.24112	up	1915.56	1151.64	4129.16	1406.42	1507.1	911.114	3215.37	1299.77	4730.47	1617.27	1.36581	0.557742	2.31099	0.963642	1.84881	0.885197	2.28779	0.907267	2.7926	1.47107
hsa_circ_0005686_CBC1	0.0752146	0.00024768	3.57883	up	197.133	54.6698	324.081	59.4172	148.99	53.648	122.26	50.5512	142.387	30.9894	-1.91471	-3.83906	-1.36043	-3.60136	-1.48968	-3.20084	-2.42918	-3.7771	-2.26149	-4.23457
hsa_circ_0120695_CBC1	0.124975	0.00830791	2.12814	up	319.36	132.03	349.918	129.049	220.474	79.4744	161.462	120.443	299.336	161.785	-1.21869	-2.567	-1.24977	-2.48239	-0.924279	-2.63387	-2.02793	-2.52457	-1.18954	-1.85034
hsa-circRNA15513-1_CBC1	0.180458	0.029391	2.22053	up	22.4825	18.8263	74.7779	19.6436	43.278	11.5718	41.2311	20.8783	29.1672	17.546	-5.04701	-5.37705	-3.4761	-5.19818	-3.27318	-5.41375	-3.99732	-5.05284	-4.54889	-5.0552
hsa_circ_0038633_CBC1	0.110186	0.00477207	12.7686	up	88.8091	11.8545	135.168	14.4585	114.566	15.3806	355.461	4.86733	110.021	11.9455	-3.0651	-6.04437	-2.62203	-5.64032	-1.86871	-5.00325	-0.889435	-7.15364	-2.63352	-5.60987
hsa_circ_0046723_CBC1	0.208967	0.0441287	2.09964	up	33.5834	36.232	70.8076	18.3998	77.6642	22.9214	53.3964	27.7448	42.6381	23.5085	-4.46806	-4.43254	-3.55481	-5.29254	-2.42957	-4.42767	-3.62431	-4.64263	-4.00109	-4.63316
hsa_circ_0084406_CBC1	0.214686	0.0472232	3.45595	up	85.4826	100.53	372.574	85.3076	302.108	33.4281	456.51	71.2528	125.933	53.1308	-3.12018	-2.96025	-1.15926	-3.07956	-0.469825	-3.8833	-0.528478	-3.2819	-2.43865	-3.4568
hsa-circRNA5028-15_CBC1	0.129646	0.00968537	11.0599	up	19.4464	6.96326	268.481	12.393	46.2567	11.9375	238.273	4.62927	180.53	12.7325	-5.2563	-6.81197	-1.63197	-5.86271	-3.17715	-5.36886	-1.46651	-7.22599	-1.91907	-5.51783
hsa-circRNA14781-3_CBC1	0.213976	0.046869	2.79126	up	93.0472	91.3982	227.859	63.1224	111.687	52.8758	476.533	51.112	195.85	80.9139	-2.99784	-3.09764	-1.86865	-3.51409	-1.90543	-3.22175	-0.466551	-3.76118	-1.80156	-2.84996
hsa_circ_0065030_CBC1	0.101769	0.0031796	5.96934	up	86.4514	39.6503	494.343	37.5585	141.212	28.459	403.037	43.8259	279.621	46.7293	-3.10392	-4.30247	-0.751273	-4.2631	-1.56703	-4.11548	-0.708213	-3.98306	-1.28783	-3.64202
hsa_circ_0013390_CBC1	0.119974	0.0069456	5.65332	up	26.5341	13.6243	37.4165	9.084	28.6501	5.86612	79.4903	7.09389	38.921	2.8621	-4.80796	-5.84362	-4.47504	-6.31084	-3.86828	-6.39388	-3.05027	-6.6102	-4.13269	-7.6712
hsa-circRNA5707-6_CBC1	0.179815	0.0291374	5.12717	up	112.24	84.1668	829.955	43.8286	162.191	58.7123	510.068	33.7067	253.109	72.9415	-2.72729	-3.21655	-0.00375224	-4.04037	-1.36719	-3.0707	-0.368437	-4.36181	-1.43155	-2.9996
hsa_circ_0085184_CBC1	0.138275	0.0121866	2.49041	up	136.042	125.864	350.803	106.158	230.276	68.0309	323.1	116.395	243.8	82.6112	-2.44983	-2.636	-1.24612	-2.7641	-0.861525	-2.85817	-1.02715	-2.57388	-1.48561	-2.82001
hsa-circRNA13646-24_CBC1	0.108336	0.00434514	6.48784	up	1795.5	536.797	6267.15	424.226	3092.44	263.624	2516.06	414.252	1674.95	496.206	1.27244	-0.543496	2.91295	-0.765478	2.88579	-0.90395	1.93397	-0.742409	1.29474	-0.233476
hsa-circRNA15598-19_CBC1	0.202142	0.0403949	4.76749	up	37.621	46.9757	282.399	37.0025	296.029	20.3035	171.03	19.6466	78.2121	23.8288	-4.30427	-4.05789	-1.55905	-4.28462	-0.49915	-4.60264	-1.94488	-5.14056	-3.12584	-4.61364
hsa-circRNA5213-19_CBC1	0.115622	0.00595734	4.67537	up	12.2865	3.44798	39.4185	3.05778	8.26758	4.47096	24.3885	3.57615	18.8102	4.71796	-5.91874	-7.82598	-4.39984	-7.88168	-5.66128	-6.78571	-4.75485	-7.59837	-5.18172	-6.95011
hsa_circ_0078001_CBC1	0.10916	0.00456125	4.64729	up	169.146	26.4991	71.1453	15.8823	28.9105	6.12406	16.8319	9.82906	206.284	21.2768	-2.13561	-4.88386	-3.54794	-5.50482	-3.85522	-6.3318	-5.28986	-6.13972	-1.72668	-4.77706
hsa-circRNA8885-28_CBC1	0.12653	0.00874854	2.16357	up	28.5818	10.883	18.3395	9.30856	13.0269	11.3516	21.9798	10.3396	15.9112	4.0977	-4.70071	-6.16773	-5.50376	-6.27561	-5.00532	-5.44146	-4.90487	-6.06667	-5.4232	-7.15346
hsa_circ_0004904_CBC1	0.187362	0.0325763	2.49269	up	111.797	89.3381	403.224	78.7353	80.3827	69.1714	355.682	73.1509	232.332	84.5574	-2.73299	-3.13053	-1.0452	-3.19523	-2.37993	-2.83419	-0.888539	-3.24397	-1.55512	-2.78641
hsa-circRNA4049-38_CBC1	0.123271	0.00787187	5.95328	up	46.6666	17.4596	95.8557	4.28918	38.9011	5.70918	55.642	9.56375	33.8162	10.3576	-3.99341	-5.48578	-3.11785	-7.39346	-3.427	-6.43301	-3.56488	-6.1792	-4.33552	-5.81565
hsa_circ_0085523_CBC1	0.196305	0.0371998	2.26789	up	30.2415	26.3633	65.8466	23.4194	78.3662	15.5801	35.3229	21.7353	45.5265	19.3509	-4.61928	-4.89127	-3.6596	-4.94453	-2.41658	-4.98466	-4.22045	-4.9948	-3.90653	-4.91394
hsa_circ_0027110_CBC1	0.0906456	0.00176756	2.83856	up	70.0957	40.7405	118.373	27.7888	58.1888	26.079	88.9202	23.5278	92.4703	29.9963	-3.40648	-4.26334	-2.81345	-4.69773	-2.84607	-4.24147	-2.88854	-4.88048	-2.88425	-4.28156
hsa_circ_0014407_CBC1	0.112878	0.00538901	2.03894	up	366.123	132.286	431.337	182.875	214.588	102.865	260.977	198.297	362.106	178.136	-1.02155	-2.56421	-0.947969	-1.97946	-0.963321	-2.26169	-1.3352	-1.80525	-0.914895	-1.71144
hsa-circRNA1372-25_CBC1	0.0767958	0.000304662	2.41663	up	1910.04	1018.84	4327.61	1426.84	1804.63	948.735	3325.73	1518.09	6262.18	1741.24	1.36165	0.380985	2.37871	0.984446	2.10874	0.943571	2.33647	1.13127	3.19728	1.57763
hsa_circ_0102817_CBC1	0.160939	0.0209135	3.14936	up	28.4581	9.82899	20.3478	10.972	18.0748	3.72101	12.9548	8.64251	19.0249	2.32211	-4.70697	-6.31469	-5.35384	-6.03841	-4.53284	-7.05059	-5.66756	-6.32532	-5.16535	-7.97284
hsa-circRNA2561-3_CBC1	0.115592	0.00593553	4.1081	up	2439.93	871.904	8022.78	1025.29	3497.77	1504.84	9417.64	1117.98	4828.57	1711.38	1.71489	0.156296	3.26924	0.507648	3.06348	1.60911	3.83817	0.689907	2.82222	1.55268
hsa_circ_0131373_CBC1	0.169241	0.0243372	3.70849	up	1041.81	347.367	950.087	780.182	593.421	196.655	2148.85	364.742	1833.72	164.185	0.487144	-1.17141	0.191274	0.113501	0.504168	-1.32677	1.70637	-0.92604	1.4254	-1.8291
hsa_circ_0028705_CBC1	0.0814593	0.000822827	3.95915	up	63.68	28.1353	67.0837	15.1242	36.9539	9.67084	72.5321	12.5354	63.3399	13.9795	-3.54497	-4.79742	-3.63275	-5.57538	-3.50109	-5.67265	-3.18243	-5.78884	-3.43012	-5.38303
hsa_circ_0071295_CBC1	0.0739087	1.86928e-05	5.5013	up	299.299	52.695	418.615	65.3321	289.615	49.8864	136.614	30.3196	188.438	34.4363	-1.31229	-3.89213	-0.991163	-3.46445	-0.530749	-3.30572	-2.26902	-4.51459	-1.85722	-4.08241
hsa_circ_0016415_CBC1	0.125879	0.00860283	3.66527	up	54.9237	31.7707	242.883	24.7375	56.7321	27.2587	153.001	46.2713	220.424	37.6486	-3.75838	-4.6221	-1.77652	-4.86554	-2.88265	-4.17764	-2.10558	-3.90473	-1.63102	-3.95375
hsa-circRNA15624-117_CBC1	0.165558	0.0227056	2.42918	up	184.637	157.542	583.136	162.418	608.513	135.025	346.415	197.252	362.335	137.988	-2.00919	-2.31214	-0.512954	-2.1506	0.540401	-1.8692	-0.926623	-1.81288	-0.913983	-2.07987
hsa-circRNA5149-19_CBC1	0.133367	0.0106413	4.39074	up	34.2479	11.7611	46.0069	3.05038	21.7156	13.4665	77.9146	13.9334	50.4779	11.8492	-4.43979	-6.05577	-4.17686	-7.88518	-4.26808	-5.19499	-3.07916	-5.6363	-3.75758	-5.62156
hsa_circ_0096967_CBC1	0.11217	0.00519231	2.16619	up	722.4	365.525	1951.36	506.301	337.221	268.984	1006.81	579.619	845.622	284.454	-0.0410809	-1.0979	1.22962	-0.510314	-0.311193	-0.874912	0.612594	-0.257811	0.308705	-1.03622
hsa-circRNA8786-22_CBC1	0.143222	0.0139685	2.05412	up	401.566	321.245	661.338	170.804	295.93	207.009	539.432	203.794	402.157	194.803	-0.888243	-1.2842	-0.331398	-2.07797	-0.499634	-1.25274	-0.287686	-1.7658	-0.763548	-1.5824
hsa-circRNA15561-1_CBC1	0.102125	0.00323775	4.86169	up	10.3791	2.70871	25.3064	3.01428	15.8398	2.64083	19.2459	3.03988	5.4482	2.37026	-6.16212	-8.17412	-5.03921	-7.90235	-4.72326	-7.5453	-5.0965	-7.83276	-6.96938	-7.94322
hsa_circ_0003842_CBC1	0.0995652	0.00283934	2.79099	up	129.882	69.5352	280.05	49.2849	90.7039	46.1709	137.438	57.1532	141.898	40.6361	-2.51667	-3.49206	-1.5711	-3.87109	-2.20565	-3.41738	-2.26035	-3.60001	-2.26645	-3.84358
hsa-circRNA2599-8_CBC1	0.0997008	0.00285711	9.12257	up	48.4292	9.03618	113.11	6.03437	40.2534	8.19354	90.3709	3.70442	43.2486	7.97179	-3.93993	-6.43602	-2.87906	-6.90096	-3.3777	-5.9118	-2.8652	-7.54753	-3.98058	-6.19337
hsa_circ_0123069_CBC1	0.200797	0.0396516	6.21834	up	156.882	91.8424	2970.85	63.6418	235.902	85.5798	259.826	116.083	1177.49	60.2653	-2.2442	-3.09064	1.83602	-3.50226	-0.826697	-2.52709	-1.34158	-2.57776	0.786336	-3.27501
hsa_circ_0108579_CBC1	0.0810248	0.000665986	8.44515	up	63.6871	16.4095	209.433	20.621	89.2292	14.1968	289.169	18.8531	170.987	14.6299	-3.54481	-5.57527	-1.9903	-5.12812	-2.2293	-5.1188	-1.18721	-5.20005	-1.99742	-5.31742
hsa_circ_0065540_CBC1	0.207222	0.043087	2.04804	up	172.503	165.307	696.06	180.323	201.117	92.0187	439.02	142.522	236.925	172.478	-2.10726	-2.24272	-0.257573	-1.99973	-1.05685	-2.42243	-0.584838	-2.28174	-1.52688	-1.758
hsa_circ_0135913_CBC1	0.176748	0.0276398	2.77493	up	443.697	407.941	1374.82	474.204	1546.78	242.55	832.462	359.227	1207.17	330.701	-0.744304	-0.939512	0.724381	-0.604801	1.88631	-1.02415	0.338259	-0.948023	0.822246	-0.818888
hsa_circ_0022563_CBC1	0.165244	0.0225912	2.87197	up	46.1427	47.9329	226.65	39.9153	74.926	26.4236	180.999	39.0819	121.815	43.2882	-4.0097	-4.02879	-1.87632	-4.1753	-2.48135	-4.22253	-1.86315	-4.14834	-2.48661	-3.75237
hsa_circ_0015291_CBC1	0.213101	0.0464212	2.26581	up	514.447	590.237	1628.61	600.85	2082.57	450.002	1920.04	757.559	1298.08	582.597	-0.530858	-0.406579	0.968781	-0.263306	2.31541	-0.132503	1.54394	0.128441	0.926996	-0.00191614
hsa-circRNA7663-34_CBC1	0.132202	0.0102843	4.2877	up	67.4436	49.0728	192.26	38.3963	91.388	22.7258	214.936	21.122	181.987	34.206	-3.46213	-3.99488	-2.11372	-4.23127	-2.19481	-4.44003	-1.61522	-5.0361	-1.90748	-4.09209
hsa_circ_0129729_CBC1	0.192513	0.035261	3.27139	up	193.252	85.8228	408.03	76.8035	77.0586	70.6373	213.204	99.1257	1189.93	86.2237	-1.94339	-3.18844	-1.02811	-3.23107	-2.44086	-2.80393	-1.62689	-2.80559	0.8015	-2.75826
hsa_circ_0082575_CBC1	0.103965	0.00348367	2.51636	up	453.295	272.055	1052.66	312.379	387.614	143.956	479.06	286.066	731.665	177.59	-0.713428	-1.52398	0.339188	-1.20701	-0.110268	-1.77681	-0.458918	-1.27657	0.0998769	-1.71587
hsa_circ_0110802_CBC1	0.123452	0.00794896	2.07747	up	253.166	145.152	336.971	162.158	164.319	66.5325	178.968	137.503	329.922	96.0788	-1.55379	-2.43031	-1.30416	-2.15291	-1.34839	-2.8903	-1.87942	-2.33345	-1.04918	-2.60212
hsa_circ_0085716_CBC1	0.150864	0.0169622	2.91717	up	89.8347	64.8582	217.706	54.0022	189.505	32.4091	157.803	90.1287	140.627	36.8083	-3.04853	-3.59251	-1.9344	-3.73922	-1.14265	-3.92796	-2.061	-2.94286	-2.27943	-3.98631
hsa-circRNA9333-5_CBC1	0.0926958	0.00194077	13.0824	up	149.42	23.164	332.399	14.2148	172.718	32.8779	444.916	11.3681	436.884	34.1981	-2.31451	-5.07792	-1.32387	-5.66484	-1.27647	-3.90725	-0.565593	-5.92985	-0.644056	-4.09242
hsa_circ_0085723_CBC1	0.194821	0.0364159	2.4718	up	125.617	125.804	397.159	130.828	506.274	91.3474	223.74	113.35	274.277	95.3428	-2.56485	-2.63669	-1.06707	-2.46263	0.275032	-2.433	-1.5573	-2.61214	-1.31567	-2.61322
hsa-circRNA15355-29_CBC1	0.112225	0.00521602	4.49278	up	54.3351	19.6179	167.821	14.6728	33.3976	18.6216	129.274	22.7371	117.09	19.9855	-3.77392	-5.31763	-2.30986	-5.61909	-3.64707	-4.72738	-2.3487	-4.9298	-2.5437	-4.86739
hsa_circ_0012364_CBC1	0.112769	0.00533309	4.25985	up	46.3932	15.08	75.9989	7.20376	22.8303	14.282	63.1133	14.3479	38.2089	6.01299	-4.00189	-5.69716	-3.45274	-6.64542	-4.19587	-5.11016	-3.38311	-5.59401	-4.15933	-6.60019
hsa_circ_0084455_CBC1	0.213211	0.0464701	2.92396	up	314.818	411.712	1061.35	247.752	1046.91	170.486	1510.26	346.899	609.147	241.423	-1.23936	-0.926237	0.351048	-1.54142	1.32318	-1.53278	1.19759	-0.998402	-0.164516	-1.27285
hsa_circ_0018651_CBC1	0.0919676	0.00190097	2.22589	up	2724.9	1418.29	4890.57	1549.18	2744.96	1752.45	3329.77	1997.76	7321.73	2052.28	1.87425	0.858206	2.55515	1.10312	2.71382	1.82887	2.33822	1.52739	3.42281	1.81474
hsa-circRNA15623-2_CBC1	0.121525	0.00731191	2.1745	up	646.974	487.258	1394.6	506.628	807.455	277.339	847.728	513.348	1130.74	395.319	-0.200171	-0.683187	0.744998	-0.509383	0.948494	-0.830784	0.364476	-0.432979	0.727888	-0.561398
hsa-circRNA2520-6_CBC1	0.0807892	0.000611123	9.17142	up	23.4239	2.86996	38.6704	3.07403	11.9421	2.64083	60.1435	3.20712	21.5525	2.79719	-4.98783	-8.0907	-4.42748	-7.87404	-5.13076	-7.5453	-3.45265	-7.75549	-4.98538	-7.70429
hsa-circRNA11493-17_CBC1	0.132144	0.0102777	4.14577	up	9.96444	4.91296	25.5785	4.3875	20.659	2.64083	34.6918	5.60941	12.5087	5.65164	-6.22095	-7.31514	-5.02378	-7.36077	-4.34004	-7.5453	-4.24646	-6.94892	-5.7703	-6.6896
hsa-circRNA743-3_CBC1	0.0799323	0.000495748	2.47487	up	503.454	220.143	573.205	260.421	432.65	221.776	810.193	263.938	584.001	183.397	-0.562018	-1.82943	-0.537733	-1.46947	0.0483131	-1.15333	0.299139	-1.39272	-0.225336	-1.66945
hsa-circRNA13698-35_CBC1	0.109078	0.0045507	5.91754	up	91.7701	36.7459	320.585	34.8376	80.4688	18.4857	199.327	12.9021	163.107	33.604	-3.01778	-4.41222	-1.37608	-4.37159	-2.37839	-4.73795	-1.72399	-5.74724	-2.06549	-4.11771
hsa_circ_0001266_CBC1	0.146593	0.0152129	3.07584	up	94.4042	87.9586	404.816	62.519	129.171	54.9626	274.478	65.9192	298.673	71.3621	-2.97696	-3.15298	-1.03952	-3.52794	-1.69561	-3.16591	-1.26243	-3.39415	-1.19274	-3.03119
hsa_circ_0012886_CBC1	0.125366	0.00839036	3.02465	up	244.396	38.8933	89.8286	43.9612	35.9609	18.2986	190.715	54.1422	141.916	48.1969	-1.60466	-4.33028	-3.21154	-4.03601	-3.54038	-4.75263	-1.78771	-3.67809	-2.26627	-3.5974
hsa_circ_0004930_CBC1	0.109637	0.0046289	4.36234	up	132.636	50.7618	351.904	42.7849	96.6919	55.1367	306.667	43.5394	294.029	47.7883	-2.48641	-3.94606	-1.2416	-4.07514	-2.11342	-3.16135	-1.10245	-3.99252	-1.21535	-3.60969
hsa_circ_0011716_CBC1	0.161152	0.0209778	2.65028	up	21.8805	12.3732	51.3514	9.37145	11.006	9.66	58.185	12.0327	30.1459	11.905	-5.08616	-5.98258	-4.01831	-6.26589	-5.24852	-5.67427	-3.50041	-5.84789	-4.50127	-5.61477
hsa_circ_0104841_CBC1	0.110832	0.00492807	4.85017	up	79.683	48.977	193.713	20.5698	77.6705	20.7208	190.088	27.0024	201.697	29.3872	-3.22154	-3.9977	-2.10286	-5.13171	-2.42945	-4.57328	-1.79246	-4.68176	-1.75912	-4.31115
hsa_circ_0002157_CBC1	0.129913	0.00975529	2.03669	up	385.362	280.213	782.335	343.924	551.9	201.306	781.593	325.218	457.57	260.31	-0.947663	-1.48135	-0.0889989	-1.06822	0.399521	-1.29304	0.247292	-1.09151	-0.577316	-1.16418
hsa-circRNA7558-7_CBC1	0.187735	0.0327929	3.19945	up	47.7238	36.1794	181.442	46.9601	101.097	26.0054	380.355	39.9745	60.1562	32.7195	-3.9611	-4.43463	-2.19728	-3.9408	-2.04915	-4.24555	-0.791781	-4.11576	-3.50452	-4.15619
hsa_circ_0017127_CBC1	0.114614	0.00573411	4.08234	up	21.4609	6.17459	26.2724	3.08076	20.2973	3.88088	18.9573	12.142	49.9413	10.3117	-5.1141	-6.98539	-4.98516	-7.87088	-4.36553	-6.98991	-5.1183	-5.83483	-3.773	-5.82206
hsa_circ_0131367_CBC1	0.209989	0.0447306	3.32653	up	86.4938	50.258	154.347	111.118	75.1705	34.4009	359.728	62.5837	310.179	22.1145	-3.10321	-3.96045	-2.43061	-2.69821	-2.47665	-3.84192	-0.87222	-3.46906	-1.1382	-4.72135
hsa_circ_0029695_CBC1	0.087853	0.00133366	12.5697	up	224.686	61.2937	979.898	48.7799	512.482	54.1409	1051.26	48.8636	1226.62	56.7024	-1.72597	-3.67406	0.235847	-3.88595	0.292613	-3.18764	0.674923	-3.82608	0.845311	-3.36293
hsa_circ_0022565_CBC1	0.129328	0.00961244	3.02173	up	172.809	146.055	696.257	125.312	257.339	80.4783	493.603	131.591	403.947	122.29	-2.1047	-2.42136	-0.257165	-2.52479	-0.701219	-2.61576	-0.415775	-2.39686	-0.757142	-2.25411
hsa_circ_0032012_CBC1	0.186287	0.0320229	3.73183	up	31.0124	26.4465	112.114	13.359	25.2205	15.699	94.1182	8.88426	79.3824	17.7682	-4.58296	-4.88672	-2.89181	-5.75443	-4.05222	-4.97369	-2.80658	-6.28552	-3.10442	-5.03705
hsa-circRNA14844-14_CBC1	0.190838	0.0344445	2.88636	up	15.1174	12.4173	43.3248	11.6072	13.1253	2.70002	20.3842	3.49713	18.2507	11.3462	-5.61959	-5.97744	-4.26352	-5.95722	-4.99446	-7.51332	-5.0136	-7.6306	-5.22529	-5.68414
hsa_circ_0066943_CBC1	0.173147	0.0260261	2.07887	up	46.4544	45.1973	120.399	45.6598	46.9249	33.2295	92.5675	40.1015	153.114	33.6978	-3.99999	-4.11356	-2.78896	-3.98131	-3.15646	-3.8919	-2.83055	-4.11119	-2.1567	-4.11369
hsa-circRNA3627-20_CBC1	0.0767958	0.000374936	2.80514	up	72.6794	35.9545	144.865	48.6062	19.1966	7.89465	93.2742	26.041	92.1277	26.9204	-3.35426	-4.44363	-2.52207	-3.8911	-4.44597	-5.96541	-2.81958	-4.73406	-2.8896	-4.43764
hsa_circ_0076900_CBC1	0.157234	0.0194243	2.55487	up	86.5245	75.8121	171.491	48.3417	111.925	33.3729	154.879	37.5948	107.765	53.5663	-3.1027	-3.36737	-2.27865	-3.89897	-1.90236	-3.88568	-2.08799	-4.20431	-2.66342	-3.44502
hsa_circ_0085554_CBC1	0.180857	0.0295513	3.82793	up	108.82	60.5322	459.679	88.9299	303.62	48.6356	977.658	96.3904	124.838	86.4415	-2.77193	-3.6921	-0.856157	-3.01957	-0.462621	-3.34235	0.570204	-2.84596	-2.45126	-2.75462
hsa-circRNA1203-7_CBC1	0.18703	0.032422	2.05783	up	95.1918	60.7852	131.903	55.8214	50.4563	53.2885	168.301	40.2437	142.378	54.684	-2.96497	-3.68608	-2.65731	-3.69142	-3.05178	-3.21054	-1.96808	-4.10608	-2.26158	-3.41522
hsa-circRNA7505-16_CBC1	0.167367	0.0234769	2.33233	up	145.583	146.136	555.835	236.018	373.389	98.9328	257.129	109.067	401.206	117.378	-2.35204	-2.42056	-0.582129	-1.61142	-0.164208	-2.31791	-1.35664	-2.66771	-0.766964	-2.31325
hsa-circRNA2536-16_CBC1	0.0835621	0.000940494	7.84034	up	155.568	28.9021	355.892	21.3251	156.656	24.2391	338.781	30.0282	252.431	53.9819	-2.25634	-4.75863	-1.22535	-5.07969	-1.41728	-4.34703	-0.958772	-4.52852	-1.43542	-3.43387
hsa-circRNA8881-1_CBC1	0.0739087	0.000160129	7.44619	up	190.374	47.1738	401.48	43.8002	247.94	33.4845	277.14	36.7753	415.514	36.2407	-1.96504	-4.05182	-1.05146	-4.0413	-0.754899	-3.88087	-1.24851	-4.23611	-0.71641	-4.00873
hsa-circRNA14439-1_CBC1	0.105585	0.00383618	2.94934	up	53.3	21.479	76.9636	22.7186	24.5256	16.1422	53.0545	18.8119	79.2642	12.3754	-3.80167	-5.18687	-3.43454	-4.98836	-4.09252	-4.93353	-3.63358	-5.2032	-3.10657	-5.55887
hsa_circ_0085745_CBC1	0.195646	0.0368249	2.18908	up	1285.03	1236.87	3413.22	1352.05	3932.44	902.764	2078.55	1304.72	2782.39	974.413	0.789846	0.660751	2.03628	0.906768	3.23247	0.871915	1.65838	0.912749	2.02695	0.740119
hsa_circ_0068173_CBC1	0.118292	0.00649409	2.02777	up	146.31	104.677	350.349	103.227	80.0793	61.4206	184.902	76.5785	204.204	86.0357	-2.34485	-2.90192	-1.24799	-2.80449	-2.38539	-3.00564	-1.83236	-3.17791	-1.74129	-2.76141
hsa_circ_0084593_CBC1	0.1909	0.0344723	2.17555	up	149.806	159.496	447.477	151.109	384.642	98.6483	393.137	201.601	274.106	115.051	-2.31078	-2.29436	-0.894971	-2.25472	-0.12137	-2.32207	-0.744094	-1.78141	-1.31657	-2.34214
hsa_circ_0014264_CBC1	0.137081	0.0118076	2.03418	up	4521.87	1756.12	3638.09	2070.91	3327.81	1183.82	3395.94	2302.26	4438.14	2311.77	2.60497	1.16644	2.12832	1.52188	2.99162	1.26294	2.36661	1.73206	2.70058	1.98651
hsa-circRNA7275-53_CBC1	0.162118	0.0213457	2.37404	up	34.9342	36.1106	111.107	25.8333	22.622	12.8873	62.2412	18.7857	36.6774	11.3841	-4.41116	-4.43738	-2.90483	-4.803	-4.20909	-5.25841	-3.40319	-5.20521	-4.21834	-5.67933
hsa-circRNA12904-26_CBC1	0.086348	0.0011986	2.10758	up	730.225	378.976	1195.28	359.728	412.415	295.574	654.467	316.21	855.907	368.099	-0.0255378	-1.04576	0.522487	-1.0034	-0.0207909	-0.738913	-0.00880581	-1.13203	0.326147	-0.664321
hsa_circ_0135910_CBC1	0.20873	0.043963	2.57442	up	230.712	271.193	703.61	226.366	828.159	141.309	454.928	207.438	444.183	129.126	-1.68778	-1.52855	-0.242009	-1.67165	0.985021	-1.80358	-0.533486	-1.74024	-0.620152	-2.17563
hsa_circ_0112917_CBC1	0.0955139	0.00229774	3.12305	up	758.72	270.439	1494.75	386.836	454.754	296.613	2025.24	421.06	1501.55	390.802	0.0296884	-1.53257	0.845049	-0.898587	0.120199	-0.733851	1.6209	-0.718891	1.13708	-0.577976
hsa_circ_0085056_CBC1	0.157761	0.0195955	2.2244	up	155.327	135.715	433.014	189.453	465.971	121.637	371.404	185.146	372.692	133.065	-2.25857	-2.52729	-0.942371	-1.92847	0.155352	-2.01985	-0.826138	-1.90426	-0.873322	-2.13228
hsa-circRNA4701-4_CBC1	0.15552	0.0187072	3.01192	up	150.611	88.7085	351.187	140.521	280.305	53.4759	506.759	89.6049	208.69	102.438	-2.30305	-3.14073	-1.24454	-2.35952	-0.577889	-3.20547	-0.377828	-2.95127	-1.70994	-2.50967
hsa_circ_0016620_CBC1	0.202056	0.0403435	2.00457	up	97.4988	84.5088	158.374	73.0162	82.6664	24.4543	69.572	58.8816	185.31	55.3511	-2.93042	-3.2107	-2.39345	-3.30402	-2.33951	-4.33428	-3.24255	-3.55703	-1.88137	-3.39773
hsa-circRNA5535-3_CBC1	0.105077	0.00370334	5.70279	up	55.0196	21.6926	294.338	21.533	73.3025	17.7279	197.947	20.3159	123.622	27.6897	-3.75586	-5.1726	-1.49931	-5.06569	-2.51295	-4.79834	-1.73401	-5.09224	-2.46538	-4.39699
hsa-circRNA12677-113_CBC1	0.0971663	0.00245248	3.17681	up	58.7875	31.8662	91.4169	21.4653	96.0443	43.4365	108.726	35.4647	98.2052	15.6356	-3.6603	-4.61777	-3.18625	-5.07023	-2.12311	-3.50545	-2.59843	-4.28846	-2.79744	-5.22151
hsa_circ_0085558_CBC1	0.185212	0.0316029	4.65664	up	30.7101	16.6939	128.949	14.8978	79.1273	10.9974	312.211	22.3336	31.5624	22.3304	-4.59709	-5.55048	-2.68998	-5.59714	-2.40264	-5.4872	-1.07661	-4.95563	-4.43503	-4.70733
hsa_circ_0036925_CBC1	0.124848	0.00827189	4.49163	up	149.475	83.0143	312.236	85.0562	226.47	67.5418	738.706	68.2355	539.903	68.5368	-2.31398	-3.23644	-1.41415	-3.08382	-0.885568	-2.86858	0.165874	-3.34432	-0.338608	-3.08946
hsa_circ_0055672_CBC1	0.105836	0.00387141	10.6422	up	47.5002	14.732	230.542	5.4153	115.693	8.88442	115.168	15.2596	131.611	12.5809	-3.96787	-5.73085	-1.85175	-7.05712	-1.85459	-5.79501	-2.51539	-5.50513	-2.37502	-5.53511
hsa_circ_0086161_CBC1	0.166873	0.0232606	2.38518	up	132.469	105.903	469.331	146.171	383.552	102.367	415.341	127.275	187.785	115.544	-2.48822	-2.88513	-0.82618	-2.30266	-0.125465	-2.26869	-0.66483	-2.44497	-1.86223	-2.33597
hsa_circ_0132902_CBC1	0.164475	0.0222657	2.03627	up	101.287	86.1574	175.053	50.4958	61.6418	44.902	162.781	49.514	80.2971	40.8057	-2.87543	-3.18283	-2.24899	-3.83608	-2.76291	-3.45758	-2.01619	-3.80701	-3.08789	-3.83757
hsa-circRNA14279-1_CBC1	0.149475	0.0164277	2.20524	up	22.7834	18.0169	51.2511	21.8915	28.2346	15.9964	22.9019	5.31556	37.2795	15.566	-5.02782	-5.44045	-4.02113	-5.04187	-3.88935	-4.94662	-4.84559	-7.02655	-4.19485	-5.22794
hsa_circ_0015770_CBC1	0.139104	0.012403	2.04917	up	112.743	96.7983	183.243	102.188	142.216	65.0242	198.967	76.3138	181.395	57.8334	-2.72084	-3.01482	-2.18303	-2.81909	-1.5568	-2.92339	-1.7266	-3.1829	-1.91217	-3.33444
hsa_circ_0076585_CBC1	0.169529	0.0244507	2.48433	up	43.0651	40.1808	81.3522	21.2285	35.99	18.6529	112.441	22.1118	60.5533	24.942	-4.10929	-4.28329	-3.35453	-5.08624	-3.53922	-4.72496	-2.54995	-4.97003	-3.49503	-4.54777
hsa_circ_0100097_CBC1	0.180917	0.0295737	3.04099	up	35.8433	19.9012	66.2363	17.4401	16.1528	13.5962	107.576	11.2941	88.3652	25.4397	-4.3741	-5.29694	-3.65109	-5.36983	-4.69503	-5.18116	-2.61378	-5.93927	-2.94976	-4.51926
hsa_circ_0085229_CBC1	0.169553	0.0244644	2.19592	up	920.518	875.852	2271.29	839.579	1751.66	460.434	1933.15	903.938	1665.88	730.002	0.308567	0.162814	1.44865	0.219357	2.06576	-0.0994396	1.55376	0.383306	1.2869	0.323485
hsa_circ_0008891_CBC1	0.123947	0.0080782	3.46258	up	72.0889	35.5472	177.052	29.1279	68.3185	35.8484	237.079	32.9988	111.136	36.4515	-3.36603	-4.46006	-2.23261	-4.62983	-2.61454	-3.78245	-1.47376	-4.39243	-2.61897	-4.00036
hsa_circ_0130812_CBC1	0.124214	0.008153	5.7939	up	483.937	55.5607	264.264	29.7447	91.1524	26.1617	62.3905	38.5681	717.063	46.3323	-0.619058	-3.81574	-1.65481	-4.59961	-2.19854	-4.23691	-3.39973	-4.16744	0.0707936	-3.65432
hsa-circRNA2549-1_CBC1	0.0739087	0.000112751	2.20467	up	176.467	80.983	392.224	148.024	222.28	105.828	285.825	165.923	329.567	127.86	-2.07448	-3.27218	-1.08511	-2.28447	-0.912512	-2.22072	-1.20399	-2.0624	-1.05073	-2.18985
hsa_circ_0084301_CBC1	0.209293	0.0443346	2.28654	up	148.439	166.538	576.411	152.73	395.988	143.852	668.754	164.655	217.546	126.617	-2.32401	-2.23202	-0.529688	-2.23933	-0.0794299	-1.77785	0.0223489	-2.07347	-1.64999	-2.20394
hsa-circRNA4547-16_CBC1	0.0859738	0.00117084	8.93447	up	23.9127	6.17577	112.922	5.91925	71.0339	6.53953	68.8759	6.21263	68.5445	10.3593	-4.95803	-6.98511	-2.88146	-6.92875	-2.55831	-6.2371	-3.25705	-6.80157	-3.31619	-5.81542
hsa-circRNA2033-6_CBC1	0.218747	0.0495825	3.78148	up	23.7334	22.7015	67.7055	13.7854	22.0849	12.2361	83.5593	4.50744	64.2192	13.8013	-4.96889	-5.10701	-3.61944	-5.70909	-4.24376	-5.33322	-2.97825	-7.26447	-3.41023	-5.40153
hsa_circ_0125562_CBC1	0.0926958	0.00194837	2.0857	up	217.556	86.7111	211.966	107.017	180.449	82.698	131.121	65.3644	128.139	68.3067	-1.77249	-3.17359	-1.97295	-2.75247	-1.2133	-2.57651	-2.32822	-3.40634	-2.4136	-3.09432
hsa-circRNA15486-90_CBC1	0.158534	0.0199192	3.42269	up	114.442	110.183	521.133	96.7383	394.054	81.5009	719.799	117.897	239.12	81.3271	-2.69927	-2.82797	-0.675133	-2.89815	-0.0864955	-2.59755	0.128468	-2.55539	-1.51357	-2.84261
hsa_circ_0025040_CBC1	0.097893	0.00258944	8.44849	up	115.869	37.9609	548.629	28.5793	215.268	29.9254	594.931	37.203	165.475	25.0648	-2.68139	-4.36529	-0.600953	-4.65727	-0.958751	-4.04299	-0.146404	-4.21942	-2.04469	-4.54068
hsa_circ_0115380_CBC1	0.12578	0.00854292	2.23096	up	50.5515	39.3007	112.325	29.0261	46.9078	23.8966	65.8621	39.2556	120.778	34.6521	-3.87805	-4.31525	-2.8891	-4.63489	-3.15699	-4.36756	-3.32161	-4.14195	-2.49895	-4.0734
hsa-circRNA5535-35_CBC1	0.0952871	0.00225323	7.08562	up	78.268	26.2807	414.135	26.3742	102.314	19.92	339.979	27.1952	201.719	32.8031	-3.24738	-4.8958	-1.00668	-4.77311	-2.03188	-4.63015	-0.953681	-4.67149	-1.75896	-4.15251
hsa_circ_0036698_CBC1	0.115773	0.00602949	2.56768	up	20.8608	14.0019	63.3365	12.9111	24.1872	9.69302	30.4897	16.8811	51.8954	14.8142	-5.15501	-5.80418	-3.71568	-5.80362	-4.11257	-5.66934	-4.43273	-5.35944	-3.71763	-5.29936
hsa-circRNA1372-22_CBC1	0.089124	0.00154107	2.4448	up	464.555	286.84	875.423	290.937	312.567	175.585	643.711	204.606	931.532	281.558	-0.678029	-1.44762	0.0731946	-1.3096	-0.42072	-1.49026	-0.032712	-1.76007	0.448298	-1.05098
hsa-circRNA7445-5_CBC1	0.155178	0.0185734	3.0532	up	156.788	158.274	487.205	105.443	365.7	100.094	791.404	152.862	283.407	89.4517	-2.24506	-2.30545	-0.772255	-2.77385	-0.194226	-2.30108	0.265288	-2.18069	-1.26843	-2.70523
hsa_circ_0006285_CBC1	0.0971653	0.00245003	2.26545	up	51.593	30.0449	68.5727	18.3655	31.8532	21.2247	61.0626	23.0853	57.2882	23.635	-3.84863	-4.70268	-3.60108	-5.29524	-3.71538	-4.53862	-3.43077	-4.90787	-3.575	-4.62542
hsa_circ_0137394_CBC1	0.213623	0.0466585	2.08587	up	67.6153	71.083	119.348	71.5709	172.479	48.7732	104.404	53.7039	152.03	40.6126	-3.45846	-3.4603	-2.80161	-3.33287	-1.27847	-3.33827	-2.65695	-3.68982	-2.16695	-3.84442
hsa_circ_0068469_CBC1	0.168272	0.0239391	2.46037	up	126.659	88.6818	422.302	66.2457	84.7945	61.3119	235.977	69.0695	167.362	77.2446	-2.55293	-3.14116	-0.97851	-3.44441	-2.30284	-3.0082	-1.48048	-3.3268	-2.02834	-2.91691
hsa_circ_0044836_CBC1	0.175144	0.0268468	2.27332	up	57.6465	22.1743	68.6007	26.1523	17.2996	20.801	54.1087	24.7398	223.139	44.0936	-3.68857	-5.14091	-3.60049	-4.7853	-4.59607	-4.56771	-3.60519	-4.80801	-1.61336	-3.72577
hsa-circRNA11595-10_CBC1	0.13581	0.0114471	2.73038	up	28.1843	20.6765	47.8601	17.1229	31.2424	17.4783	47.9581	11.978	54.9092	9.5437	-4.72091	-5.24181	-4.11989	-5.39631	-3.74331	-4.8188	-3.77928	-5.85446	-3.63619	-5.93372
hsa_circ_0007459_CBC1	0.0739087	0.00017626	2.81379	up	249.203	122.94	517.306	138.558	251.173	97.9844	462.647	153.654	394.809	126.464	-1.57656	-2.66992	-0.685767	-2.37982	-0.736208	-2.33181	-0.509214	-2.17323	-0.790153	-2.20569
hsa_circ_0060461_CBC1	0.177737	0.0281211	2.01025	up	5769.46	2391.26	5642.26	3061.87	5381.57	1558.87	6628.47	5158.65	4740.18	2754.49	2.95649	1.61182	2.76142	2.08603	3.68507	1.65999	3.33148	2.896	2.79556	2.2393
hsa_circ_0018926_CBC1	0.100221	0.00294798	2.19707	up	127.388	80.2967	186.064	48.7489	58.2375	28.1389	82.6522	48.5345	92.1055	37.1396	-2.54465	-3.28446	-2.16098	-3.88687	-2.84487	-4.1318	-2.994	-3.83583	-2.88995	-3.97338
hsa-circRNA15655-5_CBC1	0.0939794	0.00211632	2.25662	up	126.925	84.2754	242.894	100.311	126.511	53.5461	282.568	98.4308	217.309	88.8454	-2.5499	-3.21469	-1.77646	-2.84584	-1.72563	-3.20358	-1.22053	-2.81574	-1.65156	-2.71505
hsa_circ_0077997_CBC1	0.216498	0.048281	2.25196	up	247.775	84.0096	131.199	66.2711	59.9685	48.5203	78.8582	66.503	336.539	48.0965	-1.58485	-3.21925	-2.66503	-3.44386	-2.80261	-3.34577	-3.06179	-3.38143	-1.02053	-3.60041
hsa_circ_0098846_CBC1	0.0813508	0.000695257	2.47334	up	281.14	145.951	548.703	146.706	235.143	120.017	288.818	147.594	453.891	131.016	-1.40259	-2.42239	-0.600759	-2.29738	-0.83135	-2.0392	-1.18897	-2.23129	-0.58896	-2.15467
hsa_circ_0084497_CBC1	0.199383	0.0388554	2.37212	up	66.9078	42.5895	126.224	45.4306	190.522	34.3529	81.144	35.4131	54.0509	38.61	-3.47363	-4.1993	-2.7208	-3.98857	-1.13493	-3.84393	-3.02057	-4.29056	-3.65892	-3.91737
hsa_circ_0076561_CBC1	0.152443	0.0175218	2.55459	up	550.531	500.73	963.596	314.294	534.419	192.841	1351.44	286.435	694.861	272.284	-0.433056	-0.64384	0.211643	-1.19819	0.353083	-1.35502	1.0373	-1.27471	0.0254165	-1.0993
hsa_circ_0085741_CBC1	0.207284	0.043156	2.9534	up	230.677	255.674	872.437	248.603	1110.97	135.281	533.907	230.688	627.165	162.464	-1.68801	-1.61356	0.0682664	-1.53646	1.40886	-1.86647	-0.302538	-1.58698	-0.122463	-1.84429
hsa_circ_0091325_CBC1	0.178711	0.0286032	6.59318	up	2215.37	224.007	3802.98	145.513	73.9927	107.893	1227.69	124.426	1418.94	192.668	1.5756	-1.80433	2.19227	-2.30916	-2.49943	-2.19283	0.898753	-2.47763	1.05544	-1.59829
hsa_circ_0112921_CBC1	0.0920996	0.00190886	3.23057	up	1023.75	356.747	1865.92	516.716	623.23	338.533	2795.39	504.494	1723.49	500.799	0.461917	-1.13297	1.16503	-0.480938	0.574878	-0.543139	2.08585	-0.458079	1.33595	-0.220183
hsa_circ_0004380_CBC1	0.166505	0.023086	2.07115	up	472.54	442.737	907.981	351.647	795.28	234.476	634.434	326.425	655.426	302.196	-0.653442	-0.821423	0.125878	-1.03618	0.926576	-1.07299	-0.0536548	-1.08616	-0.0588755	-0.948932
hsa_circ_0085757_CBC1	0.207256	0.0431214	2.11895	up	1393.58	1513.97	4751.93	1632.51	4716.77	1173.47	3045.36	1792.45	3254.02	1348.18	0.906841	0.952395	2.51366	1.17871	3.49484	1.25028	2.20941	1.37095	2.25284	1.20853
hsa_circ_0079169_CBC1	0.205113	0.0419291	2.34626	up	103.615	95.8387	440.266	76.4268	93.0738	69.1085	266.083	65.2681	168.491	78.3783	-2.84265	-3.02919	-0.91841	-3.23816	-2.16844	-2.8355	-1.30725	-3.40847	-2.01864	-2.89589
hsa-circRNA7445-30_CBC1	0.13031	0.00984576	6.53329	up	139.789	77.3827	632.587	55.7548	419.288	65.858	803.312	40.3873	310.259	65.4357	-2.41063	-3.33779	-0.395521	-3.69314	0.00305524	-2.905	0.286835	-4.10094	-1.13784	-3.15626
hsa_circ_0041038_CBC1	0.147544	0.0157253	2.63806	up	35.7443	24.6137	82.6509	18.4845	30.4565	18.8949	71.0089	13.5528	53.2501	22.1066	-4.3781	-4.99034	-3.33168	-5.28592	-3.78007	-4.70636	-3.21305	-5.67625	-3.68045	-4.72187
hsa_circ_0085998_CBC1	0.152221	0.0174436	4.59649	up	319.955	238.321	1654.81	262.072	1880.24	185.811	1484.7	182.134	575.749	189.796	-1.21601	-1.71497	0.991807	-1.46035	2.16796	-1.4086	1.17297	-1.92791	-0.245866	-1.61997
hsa_circ_0066932_CBC1	0.105457	0.00379324	7.14686	up	33.2018	14.4485	105.418	5.7013	27.2049	4.32494	62.0409	5.62957	72.8417	11.13	-4.48454	-5.75888	-2.98067	-6.98287	-3.94295	-6.83361	-3.40784	-6.94375	-3.22847	-5.71189
hsa-circRNA13785-14_CBC1	0.155056	0.0185389	2.26442	up	404.877	254.471	1310.59	233.348	274.902	215.259	457.549	182.904	561.946	260.629	-0.876396	-1.62037	0.655354	-1.62782	-0.605972	-1.19636	-0.525199	-1.92183	-0.280877	-1.16242
hsa_circ_0029143_CBC1	0.185765	0.0317944	2.5805	up	106.493	87.9189	411.034	70.1386	82.3934	69.453	317.147	69.5305	240.898	78.2174	-2.80311	-3.15363	-1.01753	-3.36203	-2.34429	-2.82833	-1.05397	-3.3172	-1.50288	-2.89885
hsa_circ_0047128_CBC1	0.2115	0.0456238	2.01771	up	39.3708	18.8718	80.3612	19.1887	11.8356	17.0431	60.7526	30.0163	77.4532	27.5103	-4.23868	-5.37357	-3.37221	-5.23198	-5.14369	-4.85517	-3.43811	-4.5291	-3.13991	-4.40637
hsa-circRNA7104-155_CBC1	0.195058	0.036534	2.79713	up	36.1415	12.3476	29.774	3.05347	2.95347	2.64083	22.9515	7.26973	14.3077	8.14514	-4.36215	-5.98557	-4.80466	-7.88372	-7.14633	-7.5453	-4.84246	-6.57487	-5.57644	-6.16233
hsa-circRNA13646-5_CBC1	0.127923	0.00920275	5.55346	up	400.354	149.474	1398.93	101.855	652.269	57.6124	537.531	107.046	265.082	101.517	-0.892602	-2.38798	0.749466	-2.82379	0.64058	-3.09798	-0.292778	-2.69469	-1.36487	-2.5227
hsa_circ_0100254_CBC1	0.172057	0.0255356	3.12711	up	7.48756	4.74584	61.5772	6.70944	10.3671	7.68219	28.2661	5.16738	21.7251	7.51131	-6.63324	-7.36507	-3.75632	-6.74797	-5.3348	-6.00477	-4.54198	-7.06734	-4.97387	-6.27921
hsa_circ_0135927_CBC1	0.199855	0.0390906	2.2266	up	170.936	199.663	545.12	177.574	669.734	171.805	386.49	205.581	519.52	176.847	-2.12042	-1.97031	-0.610212	-2.02189	0.6787	-1.52166	-0.768696	-1.75321	-0.394127	-1.72192
hsa-circRNA2528-12_CBC1	0.0952871	0.00225328	7.15032	up	12.6047	2.62258	56.6771	2.91414	13.7455	4.92926	28.9448	2.9545	38.5903	5.09979	-5.88185	-8.22074	-3.87595	-7.9511	-4.92785	-6.64492	-4.50775	-7.87386	-4.145	-6.83783
hsa_circ_0106053_CBC1	0.187813	0.0328132	2.52544	up	172.525	82.3703	152.916	145.039	144.741	32.6282	288.127	99.5764	214.304	57.1949	-2.10707	-3.24768	-2.44404	-2.31387	-1.53142	-3.91824	-1.19242	-2.79904	-1.67165	-3.35046
hsa_circ_0137411_CBC1	0.105959	0.0039122	2.51296	up	82.4594	48.9889	142.354	55.1001	100.507	32.4898	87.6054	47.8832	177.222	42.1003	-3.17212	-3.99735	-2.5473	-3.71018	-2.0576	-3.92438	-2.91003	-3.85532	-1.94575	-3.79251
hsa_circ_0001352_CBC1	0.0997008	0.00285709	2.19941	up	210.261	143.188	473.859	135.309	150.107	70.5709	229.165	133.271	278.52	98.4527	-1.8217	-2.44996	-0.812327	-2.41406	-1.47889	-2.80529	-1.52274	-2.37855	-1.29353	-2.56691
hsa_circ_0138457_CBC1	0.11922	0.00675979	2.01655	up	29.3272	25.1972	51.3237	18.0489	15.8514	9.76844	29.6389	14.3027	41.5983	13.4291	-4.66357	-4.95654	-4.01909	-5.32033	-4.72221	-5.65816	-4.47356	-5.59855	-4.03671	-5.44098
hsa_circ_0071683_CBC1	0.121193	0.00722317	6.83339	up	6.07401	2.49884	46.1107	2.69427	17.3331	2.64083	43.9004	2.88742	8.38549	2.25985	-6.93509	-8.29047	-4.17361	-8.06427	-4.59329	-7.5453	-3.90682	-7.90699	-6.34727	-8.01204
hsa_circ_0005346_CBC1	0.164946	0.0224783	3.42537	up	111.457	88.6504	339.232	50.2069	210.058	57.4196	470.641	63.693	137.474	64.7531	-2.73739	-3.14167	-1.29451	-3.84435	-0.994098	-3.10282	-0.484499	-3.44371	-2.31215	-3.17139
hsa-circRNA11493-26_CBC1	0.166516	0.023106	4.25912	up	12.1597	12.5509	41.7558	5.68861	28.5743	2.94509	33.5177	6.5648	24.7	6.0052	-5.9337	-5.96201	-4.31674	-6.98609	-3.87209	-7.38798	-4.29613	-6.72202	-4.78872	-6.60206
hsa_circ_0063033_CBC1	0.18791	0.032908	2.00069	up	624.576	464.926	1596.34	396.652	386.176	391.461	1288.01	432.094	873.406	419.002	-0.251003	-0.750872	0.939908	-0.862434	-0.115627	-0.333565	0.967949	-0.68157	0.355344	-0.477458
hsa-circRNA10466-24_CBC1	0.166963	0.0233122	3.81386	up	62.9634	40.2066	156.875	22.6026	48.2528	30.4252	205.408	17.4978	128.165	31.088	-3.56129	-4.28237	-2.40717	-4.99575	-3.1162	-4.0191	-1.68063	-5.30767	-2.4133	-4.22998
hsa-circRNA13646-16_CBC1	0.125397	0.00842736	5.20303	up	2176.03	857.005	6965.6	556.31	3138.22	341.076	3155.49	584.551	1597.09	639.715	1.54975	0.13143	3.06539	-0.374422	2.90699	-0.532339	2.26067	-0.245588	1.22607	0.133014
hsa-circRNA7970-16_CBC1	0.14233	0.0136281	2.09318	up	18.8479	18.321	40.6601	13.3008	11.8605	5.98389	47.2683	16.9503	23.1488	9.68611	-5.3014	-5.4163	-4.3551	-5.76073	-5.14065	-6.36521	-3.80018	-5.35353	-4.8823	-5.91235
hsa_circ_0066757_CBC1	0.169809	0.0245605	3.31023	up	9.78863	5.59637	66.9124	8.39622	10.8725	7.96599	33.2426	4.30279	20.4357	7.30992	-6.24663	-7.12724	-3.63644	-6.42443	-5.26613	-5.95244	-4.30802	-7.3315	-5.06214	-6.31842
hsa_circ_0069281_CBC1	0.107284	0.00418251	9.16334	up	50.0152	6.69486	88.9354	2.8521	38.0402	15.3252	96.7518	6.69362	66.8241	8.36195	-3.89344	-6.86867	-3.22596	-7.98214	-3.45929	-5.00845	-2.76677	-6.69399	-3.35287	-6.12443
hsa-circRNA15727-14_CBC1	0.143421	0.0140847	3.16926	up	23.9659	11.9313	36.8103	3.74269	19.8315	6.36427	38.5087	14.7286	22.6767	11.0415	-4.95483	-6.03505	-4.4986	-7.59009	-4.39902	-6.2763	-4.09587	-5.55622	-4.91202	-5.72341
hsa_circ_0056034_CBC1	0.107051	0.00414139	16.783	up	98.8622	14.7651	183.647	11.1794	56.3062	11.7945	202.351	2.89162	134.516	3.59057	-2.91039	-5.72761	-2.17985	-6.01139	-2.89352	-5.38625	-1.70227	-7.90489	-2.34353	-7.34406
hsa_circ_0069274_CBC1	0.0813769	0.00081192	8.28894	up	87.0211	27.1032	221.098	19.1239	91.185	10.7897	165.567	13.4062	139.864	13.3951	-3.09444	-4.85134	-1.9121	-5.23686	-2.19802	-5.51471	-1.99171	-5.69194	-2.28728	-5.44464
hsa_circ_0093983_CBC1	0.112942	0.00540163	2.07777	up	205.922	108.057	239.035	96.5275	87.489	80.5259	355.626	145.397	220.185	68.9697	-1.85178	-2.85608	-1.79956	-2.9013	-2.25771	-2.61491	-0.888764	-2.25292	-1.63259	-3.08038
hsa_circ_0132712_CBC1	0.108372	0.00435574	2.86724	up	82.0817	20.499	114.217	23.8739	38.6317	23.6721	75.5679	25.1994	55.9565	26.1848	-3.17875	-5.25425	-2.865	-4.9168	-3.43703	-4.38118	-3.12328	-4.78146	-3.60893	-4.47761
hsa-circRNA11393-5_CBC1	0.105959	0.00393213	2.07641	up	206.477	157.447	326.02	140.273	231.275	126.434	363.201	176.289	428.359	123.305	-1.84789	-2.313	-1.35182	-2.36207	-0.855277	-1.96405	-0.858357	-1.97497	-0.672486	-2.24218
hsa_circ_0034698_CBC1	0.0767958	0.000375398	4.86533	up	2034.44	556.347	3979.22	446.949	2204.93	621.853	4057.73	718.338	3512.26	812.583	1.45268	-0.491888	2.25763	-0.6902	2.39777	0.33414	2.62347	0.0517457	2.36302	0.478101
hsa_circ_0084643_CBC1	0.0948644	0.00222267	2.63887	up	184.131	78.5046	190.602	76.0483	207.804	59.6626	334.565	112.877	161.325	74.0025	-2.01314	-3.31702	-2.12622	-3.24532	-1.00966	-3.04753	-0.97684	-2.61816	-2.08134	-2.97877
hsa_circ_0015764_CBC1	0.0739087	1.96686e-05	9.49364	up	20.6538	2.75014	45.0414	3.00699	17.6884	2.64083	25.4802	3.02039	29.8654	2.38099	-5.1694	-8.15222	-4.20746	-7.90584	-4.56401	-7.5453	-4.69168	-7.84204	-4.51476	-7.93671
hsa_circ_0112244_CBC1	0.124816	0.00826413	2.5652	up	36.6778	23.764	48.226	22.2188	35.8629	14.7862	39.6585	16.2793	101.707	17.5314	-4.3409	-5.04102	-4.1089	-5.02045	-3.54432	-5.06011	-4.05342	-5.41181	-2.74689	-5.0564
hsa-circRNA15486-300_CBC1	0.187235	0.0325068	3.28841	up	385.635	405.756	1462.65	284.807	1242.54	197.427	1963.91	354.699	600.356	256.853	-0.946642	-0.94726	0.81373	-1.34033	1.57033	-1.32112	1.57653	-0.966321	-0.185488	-1.18347
hsa_circ_0135347_CBC1	0.157656	0.0195647	2.14764	up	988.968	997.557	2377.02	846.582	1859.58	601.005	1971.15	907.189	1792.98	710.358	0.412046	0.350526	1.5143	0.23134	2.15202	0.284943	1.58184	0.388486	1.39298	0.284131
hsa-circRNA8518-49_CBC1	0.114939	0.00578453	2.26119	up	37.2982	24.7066	67.225	26.3547	35.182	15.9389	45.7871	12.963	35.0698	17.2278	-4.3167	-4.9849	-3.62971	-4.77417	-3.57198	-4.95181	-3.84611	-5.74045	-4.28301	-5.0816
hsa_circ_0057083_CBC1	0.107737	0.00423527	2.88988	up	125.814	48.3741	107.247	33.4132	41.0106	25.0525	55.6318	10.3094	97.6522	34.557	-2.56259	-4.01557	-2.95585	-4.43182	-3.35082	-4.29941	-3.56514	-6.07088	-2.80558	-4.07736
hsa-circRNA5535-20_CBC1	0.163778	0.0219639	2.54933	up	6.37929	2.87737	28.8865	4.42121	18.1158	7.01806	19.7172	8.88805	16.7604	12.4884	-6.86434	-8.08698	-4.84832	-7.34972	-4.52957	-6.13522	-5.0616	-6.28491	-5.34818	-5.54576
hsa_circ_0135351_CBC1	0.167886	0.0237469	2.44333	up	562.935	496.944	1178.14	463.065	1110.18	227.457	984.392	454.461	1014.07	343.216	-0.40091	-0.65479	0.501652	-0.639094	1.40784	-1.11684	0.580106	-0.608761	0.570781	-0.765296
hsa_circ_0009164_CBC1	0.178029	0.0282891	3.54326	up	111.267	96.0729	457.339	68.1728	304.605	48.7825	372.087	61.1325	154.535	79.0292	-2.73985	-3.02567	-0.863522	-3.40304	-0.457946	-3.338	-0.823486	-3.50291	-2.14338	-2.88396
hsa-circRNA15681-10_CBC1	0.177343	0.0279357	2.38819	up	231.32	156.415	520.968	126.363	68.945	75.916	276.233	79.9318	401.438	95.6458	-1.68399	-2.32249	-0.675591	-2.51273	-2.60137	-2.69996	-1.25324	-3.11608	-0.766129	-2.60864
hsa_circ_0113677_CBC1	0.190772	0.0343938	2.96393	up	15.915	18.1758	68.4544	10.9407	32.4714	8.75378	19.2423	3.83932	28.4349	12.247	-5.54542	-5.42778	-3.60357	-6.04253	-3.68764	-5.81638	-5.09677	-7.49592	-4.58558	-5.57392
hsa_circ_0057664_CBC1	0.0874497	0.00129347	2.00258	up	546.492	379.426	885.754	325.33	781.882	387.413	634.908	372.483	1065.5	431.681	-0.443678	-1.04406	0.0901204	-1.1484	0.902064	-0.348562	-0.0525776	-0.895744	0.642153	-0.434448
hsa_circ_0132915_CBC1	0.168716	0.0241832	2.30821	up	51.9329	34.9321	149.18	27.0723	39.0494	25.9165	120.79	37.2114	58.2458	34.453	-3.83916	-4.48525	-2.47973	-4.73542	-3.42152	-4.25049	-2.44663	-4.2191	-3.55108	-4.08171
hsa_circ_0015307_CBC1	0.171499	0.0252857	2.45343	up	385.166	426.414	1718.92	484.449	1463.92	388.662	1497.99	547.838	1285.01	461.538	-0.948396	-0.875619	1.04665	-0.573965	1.80688	-0.343918	1.18583	-0.339168	0.912395	-0.337964
hsa_circ_0118289_CBC1	0.111302	0.00500728	2.05098	up	27.9917	16.1894	30.6084	11.8907	10.1021	3.96042	19.4829	9.49529	23.5074	14.5945	-4.73081	-5.59476	-4.76479	-5.92241	-5.37216	-6.96063	-5.07885	-6.18956	-4.86012	-5.32091
hsa_circ_0001593_CBC1	0.105959	0.00391339	3.34068	up	1061.81	591.59	3114.49	577.543	1128.63	487.305	2694.69	483.35	2101.14	610.442	0.514574	-0.403276	1.90414	-0.320381	1.43162	-0.0176084	2.03292	-0.519847	1.62179	0.0654398
hsa_circ_0022346_CBC1	0.127464	0.00910441	2.96268	up	46.821	31.417	94.5342	21.6099	36.5806	22.7208	74.0513	20.073	99.2398	16.2841	-3.98865	-4.63825	-3.13788	-5.06054	-3.51574	-4.44035	-3.15253	-5.10959	-2.78232	-5.16288
hsa-circRNA2033-43_CBC1	0.140953	0.0129922	3.74981	up	68.9953	38.9612	188.085	29.4774	70.2421	38.3225	175.257	18.4424	163.532	41.9902	-3.42931	-4.32776	-2.1454	-4.61263	-2.57448	-3.68617	-1.90965	-5.23182	-2.06174	-3.79629
hsa-circRNA15860-20_CBC1	0.208257	0.043706	2.32793	up	190.436	91.8795	106.081	96.3955	182.497	42.3059	271.147	78.2684	120.817	58.2648	-1.96457	-3.09006	-2.97161	-2.90327	-1.19702	-3.5435	-1.28005	-3.14642	-2.49849	-3.32372
hsa_circ_0091238_CBC1	0.085178	0.00106796	7.92637	up	33.3423	2.7216	22.2038	2.99829	12.2615	4.31844	36.3986	3.56594	29.0189	2.35885	-4.47845	-8.16728	-5.22791	-7.91003	-5.09268	-6.83578	-4.17717	-7.60249	-4.55624	-7.95018
hsa_circ_0076580_CBC1	0.134384	0.0109151	2.56242	up	51.1986	40.2879	92.4191	32.3833	43.0718	18.0106	135.524	28.6652	75.798	27.214	-3.8597	-4.27945	-3.17052	-4.47699	-3.28007	-4.77552	-2.28058	-4.59554	-3.17108	-4.42199
hsa_circ_0043704_CBC1	0.188205	0.0331024	2.29246	up	205.909	245.298	749.878	194.82	412.874	122.896	402.904	179.127	472.248	176.143	-1.85187	-1.67333	-0.150129	-1.88817	-0.0191861	-2.005	-0.70869	-1.95194	-0.531763	-1.72767
hsa-circRNA7290-14_CBC1	0.167675	0.0236041	2.24869	up	541.522	290.44	1431.22	405.43	426.123	127.54	413.202	184.569	369.452	305.978	-0.456859	-1.42963	0.782388	-0.830858	0.0263833	-1.95148	-0.672281	-1.90875	-0.885921	-0.930989
hsa_circ_0094592_CBC1	0.188938	0.0334636	5.81084	up	17.0134	16.5448	66.9625	3.2881	14.6356	3.00059	66.7128	3.42105	34.8561	10.1367	-5.44914	-5.56343	-3.63536	-7.77691	-4.83733	-7.36104	-3.30309	-7.66233	-4.29183	-5.84676
hsa_circ_0067692_CBC1	0.153864	0.0180604	2.36005	up	46.6224	31.9669	127.202	24.286	28.9974	22.0778	40.7726	12.2342	47.7132	21.0764	-3.99478	-4.61322	-2.70967	-4.89211	-3.85089	-4.48177	-4.01345	-5.82392	-3.83885	-4.79072
hsa-circRNA2528-11_CBC1	0.0903389	0.00174702	7.8708	up	27.9802	4.44132	113.131	4.36469	26.1516	5.35292	67.0741	9.01876	48.436	9.20227	-4.7314	-7.46074	-2.87879	-7.36829	-3.99991	-6.52596	-3.2953	-6.26384	-3.81716	-5.98628
hsa_circ_0135871_CBC1	0.123265	0.00781353	2.2784	up	600.77	445.755	1197.67	366.321	1097.87	343.548	744.752	386.966	802.434	342.606	-0.307065	-0.811621	0.52538	-0.977202	1.39175	-0.521922	0.177634	-0.840709	0.233076	-0.767864
hsa_circ_0026187_CBC1	0.154283	0.0182282	2.06049	up	164.507	126.704	239.316	144.194	183.826	118.013	329.03	105.871	355.215	96.5003	-2.17573	-2.62641	-1.79787	-2.3223	-1.18655	-2.06349	-1.00091	-2.71061	-0.942615	-2.59581
hsa-circRNA3308-6_CBC1	0.18703	0.0324349	2.23084	up	582.392	501.114	1616.92	365.832	502.146	264.954	453.945	358.164	953.892	206.044	-0.351887	-0.642735	0.958396	-0.979127	0.26322	-0.896692	-0.536609	-0.952296	0.482518	-1.50146
hsa_circ_0085186_CBC1	0.137822	0.0120113	2.65753	up	397.021	340.62	1133.94	315.141	780.745	187.137	776.11	302.39	763.621	250.239	-0.904664	-1.19971	0.446485	-1.19431	0.899964	-1.39834	0.237135	-1.19651	0.16155	-1.22111
hsa-circRNA4368-26_CBC1	0.093896	0.00207195	2.07944	up	734.558	377.913	1163.78	390.162	323.67	205.64	985.361	397.013	566.476	319.182	-0.0170032	-1.04982	0.48396	-0.886237	-0.370362	-1.26231	0.581526	-0.80373	-0.269292	-0.870034
hsa_circ_0052377_CBC1	0.088851	0.00149982	2.27226	up	166.239	52.6611	103.498	47.3455	65.3003	31.259	108.745	59.7429	128.551	53.8627	-2.16062	-3.89306	-3.00718	-3.92901	-2.67972	-3.98009	-2.59818	-3.53608	-2.40896	-3.43706
hsa-circRNA8145-4_CBC1	0.144095	0.0143707	2.18372	up	339.335	129.705	260.111	157.376	196.527	61.756	249.558	111.642	236.111	141.466	-1.13117	-2.59264	-1.67766	-2.1961	-1.09016	-2.99778	-1.39975	-2.63403	-1.53184	-2.04396
hsa_circ_0017787_CBC1	0.0828824	0.000891849	16.0871	up	35.0099	4.42512	62.7402	3.16446	55.3963	2.64083	122.075	3.26259	52.2805	5.77846	-4.40804	-7.46601	-3.72932	-7.8322	-2.91703	-7.5453	-2.43136	-7.73076	-3.70696	-6.65759
hsa_circ_0084278_CBC1	0.156633	0.0191692	3.67666	up	297.131	226.399	1047.63	205.373	965.247	139.688	1436.72	225.111	408.399	173.599	-1.32278	-1.78901	0.332271	-1.81206	1.20601	-1.82022	1.12558	-1.62228	-0.741327	-1.74866
hsa_circ_0014722_CBC1	0.0767958	0.000338929	2.62659	up	1966.27	769.318	1778.9	789.142	2040.83	789.005	2503.88	842.361	2553.61	875.197	1.40351	-0.0242922	1.09613	0.129975	2.2862	0.677601	1.92697	0.281522	1.90316	0.585193
hsa-circRNA11470-22_CBC1	0.204626	0.0416954	2.13009	up	200.845	257.03	851.34	212.316	446.495	168.04	423.526	217.322	515.204	184.377	-1.8878	-1.60594	0.0329496	-1.7641	0.0937583	-1.55363	-0.636675	-1.67308	-0.406164	-1.66176
hsa_circ_0135654_CBC1	0.0807892	0.000562582	4.06271	up	72.858	24.0467	132.166	24.3534	107.089	25.0311	123.732	23.7557	76.1518	24.3837	-3.35072	-5.02396	-2.65444	-4.88812	-1.96608	-4.30064	-2.41191	-4.86657	-3.16436	-4.58042
hsa_circ_0036697_CBC1	0.147137	0.0154482	7.17177	up	10.2426	7.24133	66.1253	2.83182	15.7694	4.61766	48.4318	2.90705	58.6292	5.61672	-6.18123	-6.75548	-3.65351	-7.99244	-4.72969	-6.73913	-3.7651	-7.89722	-3.54162	-6.69854
hsa_circ_0031987_CBC1	0.125244	0.00837445	2.06297	up	378.953	227.885	474.095	249.22	275.262	171.248	424.312	243.387	888.902	203.982	-0.971858	-1.77957	-0.81161	-1.53289	-0.604082	-1.52634	-0.634001	-1.50966	0.380717	-1.51597
hsa_circ_0125928_CBC1	0.181915	0.0300728	2.07062	up	116.647	129.147	254.352	110.668	173.803	96.9462	245.501	71.4427	213.851	69.4972	-2.67173	-2.59886	-1.70996	-2.70407	-1.26744	-2.34718	-1.4234	-3.27806	-1.6747	-3.06939
hsa_circ_0108313_CBC1	0.210405	0.0449997	2.94978	up	563.904	415.416	1010.15	426.358	564.903	186.962	300.122	172.972	2378.92	173.72	-0.398428	-0.913317	0.27972	-0.758245	0.433117	-1.39969	-1.13358	-2.00238	1.80093	-1.74765
hsa_circ_0009102_CBC1	0.183105	0.0306438	2.24266	up	298.048	255.514	749.723	283.287	764.038	189.98	458.218	339.736	911.04	260.101	-1.31833	-1.61447	-0.150428	-1.34805	0.868756	-1.37659	-0.523092	-1.0285	0.416207	-1.16534
hsa_circ_0045849_CBC1	0.208202	0.0436759	2.2125	up	112.001	140.314	499.935	163.439	613.044	162.29	377.689	153.419	314.75	130.384	-2.73036	-2.47922	-0.735044	-2.14156	0.551103	-1.60386	-0.801927	-2.17543	-1.1171	-2.16164
hsa_circ_0016656_CBC1	0.106835	0.00412286	3.31209	up	850.741	288.691	839.694	250.208	1030.66	209.726	784.276	473.544	2023.49	395.264	0.194842	-1.43835	0.013079	-1.52718	1.30061	-1.23393	0.252235	-0.549418	1.56747	-0.5616
hsa_circ_0017545_CBC1	0.176308	0.0274676	3.61602	up	95.371	62.4379	200.365	75.853	369.502	43.4004	595.958	77.4618	254.668	105.301	-2.96226	-3.64738	-2.05415	-3.24903	-0.179307	-3.50665	-0.143915	-3.16136	-1.42269	-2.4699
hsa-circRNA4561-16_CBC1	0.187638	0.0327516	2.09178	up	975.188	199.855	525.689	246.849	124.124	87.9522	278.412	210.887	467.466	218.588	0.391802	-1.96892	-0.662575	-1.54668	-1.7531	-2.48764	-1.24191	-1.71645	-0.546445	-1.4162
hsa_circ_0122341_CBC1	0.142431	0.0136665	2.09604	up	144.156	93.0013	336.497	88.0241	71.5553	65.6684	139.804	50.6716	173.624	73.9468	-2.36625	-3.07255	-1.30619	-3.03434	-2.54776	-2.90916	-2.23572	-3.77367	-1.97534	-2.97986
hsa_circ_0048610_CBC1	0.085178	0.00106071	2.34804	up	44.1454	22.6043	113.592	29.4938	39.4981	25.2915	58.1989	26.5775	84.6745	29.5171	-4.07354	-5.1132	-2.87293	-4.61183	-3.40503	-4.28571	-3.50006	-4.70464	-3.01131	-4.30479
hsa_circ_0069825_CBC1	0.108049	0.00426765	2.2737	up	81.1598	51.263	152.491	34.7762	91.5907	45.3206	80.4694	41.2708	119.945	52.2276	-3.19504	-3.93188	-2.44806	-4.37414	-2.19161	-3.44419	-3.03261	-4.06972	-2.50894	-3.48153
hsa-circRNA9158-28_CBC1	0.142742	0.013855	2.05247	up	40.4154	19.4141	48.7966	15.7608	15.544	16.3396	67.9415	38.5599	49.8964	14.3146	-4.2009	-5.33269	-4.09193	-5.51589	-4.75046	-4.91599	-3.27676	-4.16774	-3.7743	-5.34885
hsa_circ_0138742_CBC1	0.105959	0.00393676	3.33653	up	67.0884	36.6459	119.683	41.625	79.2348	29.3884	156.8	28.1447	115.332	21.3305	-3.46974	-4.41615	-2.79757	-4.11479	-2.40068	-4.06911	-2.0702	-4.62198	-2.56552	-4.77342
hsa_circ_0015084_CBC1	0.087853	0.00135108	2.17944	up	792.825	451.035	837.901	438.921	647.255	278.723	847.956	401.316	696.871	225.697	0.0931231	-0.794632	0.00999479	-0.716349	0.629447	-0.823603	0.364863	-0.788178	0.0295845	-1.37003
hsa-circRNA9877-3_CBC1	0.0868133	0.00123789	2.02601	up	78.9281	40.1208	163.096	50.5141	68.2272	43.8648	139.312	86.2803	122.389	55.3209	-3.23527	-4.28545	-2.35106	-3.83555	-2.61647	-3.4913	-2.2408	-3.00581	-2.47983	-3.39852
hsa_circ_0008115_CBC1	0.085178	0.00105488	2.48024	up	399.116	219.006	331.467	147.874	442.614	172.816	610.697	202.335	667.548	217.239	-0.89707	-1.8369	-1.32792	-2.28595	0.0811627	-1.51319	-0.10867	-1.77617	-0.0324355	-1.42513
hsa_circ_0025035_CBC1	0.105414	0.00376414	4.6221	up	96.3629	43.4778	346.464	42.367	137.63	43.7396	360.972	39.9305	117.417	27.7559	-2.94733	-4.16952	-1.26408	-4.0893	-1.60409	-3.49542	-0.867238	-4.11735	-2.53966	-4.39355
hsa_circ_0069277_CBC1	0.085866	0.00114018	13.2156	up	22.4031	5.74131	79.9188	2.77361	33.1266	2.64083	71.76	3.93081	44.5734	2.75372	-5.05211	-7.09035	-3.38018	-8.0224	-3.65882	-7.5453	-3.19788	-7.46195	-3.93705	-7.72689
hsa-circRNA7444-11_CBC1	0.14866	0.0160404	2.00311	up	176.898	178.059	365.15	134.707	256.852	104.89	289.098	154.168	244.402	90.6488	-2.07096	-2.13551	-1.18829	-2.42049	-0.703948	-2.23355	-1.18757	-2.16842	-1.48205	-2.68605
hsa-circRNA13422-5_CBC1	0.0813578	0.000709298	2.453	up	157.063	91.5503	323.963	90.4451	121.264	50.5817	154.174	73.5103	206.117	69.3565	-2.24254	-3.09524	-1.36095	-2.9952	-1.78674	-3.28575	-2.09457	-3.2369	-1.72784	-3.07231
hsa-circRNA6201-6_CBC1	0.100812	0.00301419	7.87765	up	17.1005	4.37036	53.74	3.01677	16.9546	5.44251	49.8331	3.05691	21.5617	2.43339	-5.44176	-7.48398	-3.95272	-7.90116	-4.62514	-6.50202	-3.72395	-7.8247	-4.98476	-7.9053
hsa-circRNA15486-76_CBC1	0.184261	0.0311913	3.68105	up	188.38	184.182	630.844	140.085	573.371	72.4116	868.562	117.293	235.268	90.9318	-1.98023	-2.08674	-0.399501	-2.364	0.454583	-2.76814	0.399503	-2.5628	-1.537	-2.68156
hsa-circRNA4701-5_CBC1	0.13939	0.012494	5.33197	up	137.2	92.1451	925.119	124.222	405.789	62.5757	1140.51	76.1651	256.12	61.8965	-2.4376	-3.08589	0.152855	-2.53739	-0.0441572	-2.97876	0.792485	-3.18572	-1.41449	-3.23649
hsa_circ_0082838_CBC1	0.185933	0.031845	2.99191	up	153.683	80.0476	404.594	49.7208	66.7029	73.7317	400.455	78.4362	238.589	69.4602	-2.27392	-3.28894	-1.04031	-3.85839	-2.64907	-2.74208	-0.717486	-3.14333	-1.51678	-3.07016
hsa_circ_0016616_CBC1	0.189087	0.033531	2.38014	up	57.9182	37.6335	68.4154	32.1368	85.5418	23.973	33.1298	28.1554	92.547	16.1209	-3.68179	-4.37778	-3.60439	-4.48801	-2.29019	-4.36295	-4.31293	-4.62143	-2.88305	-5.17741
hsa_circ_0027955_CBC1	0.205368	0.0420556	2.32274	up	603.357	340.099	499.792	301.343	574.759	268.524	2460.03	382.602	522.913	302.94	-0.300867	-1.20192	-0.735456	-1.2589	0.45807	-0.877381	1.90148	-0.857072	-0.384736	-0.945382
hsa_circ_0111961_CBC1	0.0739087	0.000161979	17.5111	up	544.063	54.4251	750.505	34.6753	632.061	60.2567	1293.06	39.1202	1127.35	49.6809	-0.450104	-3.84553	-0.148924	-4.37833	0.595177	-3.03324	0.973586	-4.14693	0.723556	-3.55365
hsa-circRNA15058-26_CBC1	0.177661	0.0280395	8.3807	up	302.931	39.4888	763.791	46.1514	26.4199	41.4345	928.272	39.8374	747.434	32.9857	-1.29489	-4.30836	-0.123608	-3.96586	-3.98519	-3.57353	0.495422	-4.12072	0.130639	-4.1445
hsa_circ_0104341_CBC1	0.164608	0.0223337	2.09015	up	211.58	183.088	535.784	120.209	154.478	119.885	283.122	112.303	229.46	93.0905	-1.81268	-2.09534	-0.635134	-2.58477	-1.43749	-2.04078	-1.2177	-2.62552	-1.57306	-2.64771
hsa-circRNA5824-11_CBC1	0.087853	0.00136071	2.50394	up	47.1018	25.8034	79.2646	25.2565	17.2199	10.1811	57.7383	16.7676	60.255	19.7564	-3.98002	-4.92224	-3.39204	-4.83559	-4.60274	-5.59847	-3.51152	-5.36917	-3.50216	-4.88402
hsa_circ_0022556_CBC1	0.156561	0.0191236	2.84669	up	532.38	548.526	2343.86	473.743	1040.9	392.689	2098.7	452.869	1748.21	533.565	-0.481422	-0.512314	1.49403	-0.606206	1.31487	-0.329046	1.6723	-0.613824	1.3565	-0.128751
hsa-circRNA15266-40_CBC1	0.169007	0.0242719	2.79285	up	18.8916	17.1741	42.9196	11.3042	22.6239	5.43104	40.7011	8.36405	16.8768	8.13338	-5.29806	-5.50957	-4.27708	-5.99538	-4.20897	-6.50506	-4.01599	-6.37257	-5.3382	-6.16442
hsa_circ_0073127_CBC1	0.152203	0.017437	4.86395	up	19.0165	9.20806	51.2729	3.96126	10.9192	7.51887	26.3011	5.1381	116.962	8.25784	-5.28856	-6.40883	-4.02052	-7.50821	-5.25995	-6.03577	-4.64593	-7.07554	-2.54526	-6.14251
hsa_circ_0084780_CBC1	0.174198	0.0264238	2.02914	up	1771.1	1410.9	3134.65	1332.77	3605.24	1041.46	1910.93	1479.75	3088.45	1146.15	1.2527	0.850673	1.91345	0.88605	3.10714	1.0781	1.53707	1.09437	2.1775	0.974309
hsa_circ_0135346_CBC1	0.154466	0.0183096	2.2289	up	426.902	431.982	940.608	305.93	729.589	233.908	776.417	347.549	747.588	278.296	-0.799975	-0.856901	0.176809	-1.23711	0.802197	-1.07649	0.237705	-0.9957	0.130935	-1.0678
hsa-circRNA6112-3_CBC1	0.123271	0.00783451	2.25802	up	30.1831	12.4378	42.1972	12.4471	16.8708	16.8953	45.7615	19.0297	29.4083	9.5729	-4.62206	-5.97507	-4.30156	-5.85643	-4.63229	-4.86774	-3.84692	-5.18659	-4.53701	-5.92931
hsa_circ_0131813_CBC1	0.161529	0.0211213	2.61346	up	323.344	300.061	517.42	163.889	272.494	87.5936	788.902	158.307	347.078	145.227	-1.20081	-1.38262	-0.685449	-2.13759	-0.618664	-2.49354	0.260721	-2.13019	-0.976047	-2.00611
hsa_circ_0014864_CBC1	0.133727	0.0107414	2.08704	up	5474.48	2181.09	5995.81	3381.45	5162.94	1791.88	4255.47	3137.73	6294.36	2674.06	2.88077	1.4791	2.8491	2.22926	3.62523	1.86097	2.69212	2.17873	3.20468	2.19654
hsa_circ_0014254_CBC1	0.101185	0.00306308	2.33303	up	1033.18	340.123	927.845	449.611	870.89	316.566	974.946	525.895	1179.56	527.742	0.475142	-1.20181	0.157099	-0.681632	1.0576	-0.639927	0.566197	-0.398141	0.788873	-0.14458
hsa_circ_0135886_CBC1	0.137935	0.0120766	2.42067	up	462.537	382.633	1119.37	330.405	843.256	233.07	784.976	419.77	913.924	294.702	-0.684309	-1.03191	0.42783	-1.12608	1.01108	-1.08167	0.253523	-0.723317	0.420767	-0.985158
hsa_circ_0008809_CBC1	0.155149	0.0185676	2.78016	up	177.923	127.058	759.774	98.5756	171.077	96.2421	374.236	103.592	311.646	125.789	-2.06263	-2.62238	-0.131214	-2.87101	-1.29024	-2.35769	-0.81518	-2.74201	-1.1314	-2.21341
hsa_circ_0051032_CBC1	0.0807892	0.00054492	2.46202	up	939.392	319.521	1542.05	484.041	606.436	299.242	1181.37	508.943	822.064	387.282	0.337848	-1.29196	0.889988	-0.57518	0.535469	-0.72112	0.843258	-0.445413	0.267943	-0.591031
hsa-circRNA7275-92_CBC1	0.174707	0.0266645	2.04824	up	56.4888	50.7532	176.07	49.7715	42.3019	18.1429	118.91	44.3049	65.6303	43.3874	-3.71784	-3.9463	-2.24064	-3.85692	-3.30609	-4.76496	-2.46925	-3.96738	-3.37887	-3.74907
hsa-circRNA2520-35_CBC1	0.105414	0.00378414	4.41999	up	208.589	70.5645	397.367	73.4186	140.485	66.1538	533.339	53.1104	250.294	48.9636	-1.83321	-3.47086	-1.06631	-3.29609	-1.57447	-2.89854	-0.304072	-3.70585	-1.44768	-3.57463
hsa_circ_0078004_CBC1	0.19907	0.0387084	2.03624	up	614.455	222.63	351.603	163.742	198.767	133.948	225.56	244.608	770.248	172.595	-0.274572	-1.81322	-1.24284	-2.13889	-1.07381	-1.88076	-1.54561	-1.50245	0.174015	-1.75702
hsa-circRNA5796-4_CBC1	0.104923	0.00368277	3.36434	up	74.216	37.1069	146.914	18.593	53.9978	24.2004	98.8672	28.8475	137.544	37.3023	-3.32408	-4.39811	-2.50181	-5.27748	-2.95391	-4.34933	-2.73556	-4.5864	-2.31141	-3.96708
hsa-circRNA9012-25_CBC1	0.147415	0.015632	2.00282	up	106.092	63.1667	181.374	56.8938	49.9507	34.3716	52.121	44.8631	211.056	57.2653	-2.80857	-3.63064	-2.19782	-3.66397	-3.06631	-3.84314	-3.65919	-3.94931	-1.69368	-3.34868
hsa_circ_0131812_CBC1	0.143751	0.0142597	2.67927	up	268.437	202.859	542.23	161.076	347.481	129.187	849.742	159.154	347.675	155.816	-1.4693	-1.94739	-0.61788	-2.16257	-0.267953	-1.93297	0.367899	-2.12249	-0.973568	-1.90457
hsa_circ_0006084_CBC1	0.163946	0.0220429	4.58373	up	35.4214	22.9266	191.398	14.7213	49.4079	30.2	122.994	11.1121	77.913	13.5472	-4.39119	-5.09278	-2.12021	-5.61433	-3.08207	-4.02981	-2.42054	-5.96271	-3.13137	-5.42835
hsa_circ_0079866_CBC1	0.0897647	0.00162585	11.6038	up	191.426	36.0727	435.296	24.8194	214.218	37.4994	681.481	20.8346	295.368	23.6172	-1.95709	-4.43889	-0.934787	-4.86077	-0.965808	-3.71749	0.0495482	-5.05587	-1.20879	-4.62651
hsa-circRNA10229-6_CBC1	0.160514	0.0207656	2.52561	up	99.6248	65.7822	148.772	76.5622	71.7126	47.0296	341.658	68.4781	256.965	54.1515	-2.8993	-3.5721	-2.48368	-3.23561	-2.54459	-3.39079	-0.946573	-3.3392	-1.40974	-3.42934
hsa_circ_0135888_CBC1	0.136047	0.0115572	2.17611	up	115.813	78.7943	384.398	121.188	246.206	78.4166	259.769	189.045	298.497	119.006	-2.68209	-3.31171	-1.11419	-2.57306	-0.765023	-2.6532	-1.3419	-1.87419	-1.19359	-2.29338
hsa_circ_0084959_CBC1	0.0939794	0.00210816	2.84987	up	111.644	60.2243	174.349	56.8218	185.228	45.1607	139.189	56.87	187.418	55.0633	-2.73497	-3.69946	-2.25481	-3.66579	-1.17558	-3.44929	-2.24208	-3.60718	-1.86505	-3.40525
hsa_circ_0085264_CBC1	0.157234	0.01941	2.10591	up	282.868	268.878	676.572	261.979	626.227	200.853	609.803	351.622	686.733	235.599	-1.39375	-1.54092	-0.298541	-1.46086	0.581799	-1.29629	-0.110783	-0.978891	0.00844259	-1.30808
hsa_circ_0085255_CBC1	0.173277	0.026084	2.72914	up	281.091	308.063	621.641	175.446	562.217	117.109	531.942	161.689	559.524	182.529	-1.40284	-1.34465	-0.420704	-2.03929	0.42624	-2.07459	-0.307858	-2.0997	-0.287108	-1.67629
hsa-circRNA5535-15_CBC1	0.0903247	0.0017441	14.2152	up	68.0761	14.5935	439.808	12.9275	144.036	17.2717	431.324	13.6218	249.441	17.4193	-3.44866	-5.74448	-0.91991	-5.80179	-1.53846	-4.83595	-0.610356	-5.66892	-1.45261	-5.06566
hsa_circ_0111910_CBC1	0.179571	0.0290469	2.95137	up	70.8775	65.6632	361.333	35.8031	109.704	45.4649	212.913	86.1827	253.378	71.0716	-3.39048	-3.57472	-1.20346	-4.33215	-1.93127	-3.43961	-1.62886	-3.00745	-1.43001	-3.03707
hsa_circ_0005705_CBC1	0.0897647	0.00164191	2.86853	up	735.471	393.742	2157.85	417.197	927.418	436.52	1833.08	580.082	1460.95	471.925	-0.0152102	-0.990623	1.37474	-0.789583	1.14833	-0.176385	1.47707	-0.25666	1.09753	-0.305856
hsa_circ_0135249_CBC1	0.152221	0.0174426	2.25423	up	135.457	118.707	362.015	151.949	370.205	99.2939	297.913	147.764	336.387	114.23	-2.45604	-2.72047	-1.20073	-2.24672	-0.176565	-2.31266	-1.14424	-2.22962	-1.02119	-2.35247
hsa_circ_0065299_CBC1	0.128637	0.00940198	2.15589	up	1557.25	1173.53	4020.49	1033.19	1750.54	1058.53	2080.6	1260.86	3527.46	1032.34	1.06705	0.584915	2.27251	0.518725	2.06484	1.10156	1.6598	0.863416	2.36925	0.823432
hsa_circ_0084630_CBC1	0.171744	0.0253708	2.10107	up	40.0709	35.1689	62.8314	26.5108	74.8536	23.8778	60.2026	20.5976	59.8791	34.9991	-4.21325	-4.4755	-3.72723	-4.76566	-2.48274	-4.36869	-3.45123	-5.07237	-3.51118	-4.05902
hsa_circ_0076649_CBC1	0.178573	0.0285188	2.02055	up	965.145	894.173	1783.58	776.689	1856.91	532.749	1981.88	954.636	2129.14	1096.78	0.376867	0.192682	1.09992	0.107028	2.14995	0.111022	1.58967	0.462034	1.64089	0.91079
hsa_circ_0112230_CBC1	0.109257	0.00458621	2.91145	up	139.919	58.7867	128.88	43.4676	162.146	38.8446	139.101	86.5759	324.844	71.0877	-2.40928	-3.73431	-2.69075	-4.0523	-1.36759	-3.66665	-2.24299	-3.00088	-1.07156	-3.03674
hsa_circ_0049225_CBC1	0.124151	0.00812329	2.1827	up	527.62	272.467	1176.04	293.232	346.772	313.136	1094.41	452.332	1044.08	424.182	-0.49438	-1.52179	0.499084	-1.29827	-0.270899	-0.655645	0.73295	-0.615534	0.612853	-0.45973
hsa-circRNA12523-25_CBC1	0.0910259	0.00183199	2.22819	up	47.2147	21.7602	33.466	13.6079	18.6397	8.73243	15.4667	10.6753	48.9162	14.216	-3.97657	-5.16811	-4.63602	-5.72779	-4.48844	-5.81991	-5.41189	-6.02057	-3.80292	-5.35883
hsa-circRNA11458-24_CBC1	0.1041	0.00351659	13.5313	up	194.077	57.5626	536.177	28.3946	263.234	29.4205	812.359	17.3398	463.878	26.397	-1.93725	-3.76467	-0.634075	-4.66662	-0.668543	-4.06754	0.302992	-5.32076	-0.557562	-4.46597
hsa_circ_0084893_CBC1	0.147263	0.015567	4.05125	up	28.6631	25.2956	201.508	26.4702	97.2724	19.8702	113.887	15.105	94.9169	26.7851	-4.69661	-4.95091	-2.04595	-4.76787	-2.10479	-4.63376	-2.53152	-5.51982	-2.84657	-4.44491
hsa_circ_0103473_CBC1	0.0883068	0.00139816	3.2858	up	508.268	256.038	989.226	187.932	509.417	151.282	945.229	248.756	565.01	190.777	-0.54829	-1.61152	0.249516	-1.9401	0.28396	-1.70519	0.521538	-1.47819	-0.27303	-1.61253
hsa-circRNA5028-32_CBC1	0.178522	0.0284896	2.22044	up	248.474	223.112	1001.69	243.937	190.852	169.81	663.286	217.23	556.725	156.571	-1.58078	-1.81011	0.267573	-1.5638	-1.13243	-1.53851	0.010505	-1.67369	-0.294343	-1.89759
hsa-circRNA385-7_CBC1	0.164091	0.0220926	3.78946	up	34.5783	11.1454	55.9392	3.85482	10.7664	7.80819	98.3382	18.4383	37.7843	15.4849	-4.42594	-6.13335	-3.89485	-7.5475	-5.28027	-5.9813	-2.7433	-5.23214	-4.17545	-5.23548
hsa_circ_0135384_CBC1	0.202115	0.0403624	2.79189	up	943.65	765.423	4095.36	892.59	4503.03	596.196	1522.82	750.024	1452.58	718.499	0.344373	-0.0316156	2.29913	0.307688	3.42794	0.273354	1.20955	0.114019	1.08924	0.300571
hsa_circ_0008988_CBC1	0.142877	0.0138868	2.14481	up	20.1227	11.8273	43.2571	18.637	20.3502	13.2681	85.8852	20.6302	35.7285	19.1985	-5.20698	-6.04769	-4.26577	-5.27407	-4.36177	-5.2164	-2.93865	-5.07009	-4.25616	-4.92535
hsa_circ_0022555_CBC1	0.214634	0.0472054	2.36523	up	66.5389	86.1023	249.055	50.1982	75.2491	45.841	204.103	52.8203	156.895	49.8593	-3.48161	-3.18375	-1.74032	-3.8446	-2.47514	-3.42772	-1.68983	-3.71375	-2.12151	-3.54848
hsa-circRNA15612-21_CBC1	0.209278	0.0443256	2.09906	up	220.832	155.497	585.36	188.809	465.142	111.743	412.704	234.603	227.989	174.479	-1.75093	-2.33099	-0.507461	-1.93339	0.152785	-2.14226	-0.674019	-1.56269	-1.58234	-1.74136
hsa_circ_0084486_CBC1	0.167964	0.0237869	6.40448	up	50.7601	44.3385	231.841	15.0267	165.643	28.7633	328.012	13.645	79.6398	17.4811	-3.87211	-4.14124	-1.84365	-5.58471	-1.33681	-4.10013	-1.00538	-5.66647	-3.09974	-5.06055
hsa_circ_0002453_CBC1	0.087853	0.00136466	2.24779	up	95.1787	40.3533	143.571	40.4951	59.8689	33.6874	50.2267	31.9867	80.4145	31.6319	-2.96517	-4.27711	-2.53502	-4.15449	-2.80501	-3.87215	-3.7126	-4.43737	-3.08578	-4.20496
hsa_circ_0089909_CBC1	0.134735	0.0110983	5.47221	up	8.60937	4.79853	40.4578	2.776	16.9228	6.64746	34.5683	2.87469	19.9094	3.14147	-6.43183	-7.34914	-4.3623	-8.02116	-4.62785	-6.21349	-4.25161	-7.91337	-5.09979	-7.53683
hsa_circ_0006332_CBC1	0.118203	0.00647933	5.52832	up	588.871	291.763	3879.86	309.955	748.346	294.884	3005.18	342.889	2818.45	296.66	-0.335928	-1.42308	2.22115	-1.21825	0.838817	-0.742285	2.19025	-1.01518	2.04552	-0.975605
hsa_circ_0039192_CBC1	0.0905167	0.00175849	6.92549	up	22.8775	5.5906	39.7591	3.23125	19.1751	6.17689	45.3884	3.31205	20.6807	2.68959	-5.02187	-7.12873	-4.38743	-7.80207	-4.44758	-6.31941	-3.85873	-7.70905	-5.04495	-7.76089
hsa_circ_0084475_CBC1	0.119041	0.00668721	5.64808	up	405.792	196.521	1605.12	130.567	856.203	174.22	1657.86	136.78	686.126	174.589	-0.873137	-1.99319	0.947825	-2.46552	1.03307	-1.50153	1.33213	-2.34106	0.00716579	-1.74045
hsa-circRNA607-13_CBC1	0.0810248	0.000654786	3.11693	up	828.315	347.204	850.793	307.926	721.231	196.43	961.537	259.438	828.487	244.332	0.156301	-1.17209	0.0320235	-1.22773	0.785575	-1.32842	0.546217	-1.41753	0.279171	-1.25557
hsa_circ_0068856_CBC1	0.118799	0.00661629	2.1048	up	118.835	77.2365	210.959	69.1511	67.1959	52.4719	147.352	77.9813	179.223	47.6633	-2.64492	-3.34052	-1.97982	-3.38249	-2.63844	-3.23282	-2.15986	-3.15172	-1.92955	-3.61346
hsa_circ_0009098_CBC1	0.122183	0.00750356	4.68922	up	274.607	103.85	804.687	70.1383	332.044	106.708	868.7	94.9005	444.684	163.933	-1.43651	-2.91337	-0.048358	-3.36204	-0.333512	-2.20876	0.399732	-2.86843	-0.618527	-1.83131
hsa_circ_0076727_CBC1	0.147192	0.0154969	2.10844	up	105.288	74.2391	167.47	70.1727	80.7571	56.9733	274.315	67.7948	136.773	61.632	-2.81954	-3.39762	-2.31288	-3.36133	-2.37323	-3.11408	-1.26329	-3.35367	-2.31952	-3.24266
hsa_circ_0068180_CBC1	0.0847425	0.00102059	2.13118	up	264.68	179.451	518.24	190.547	162.363	95.0724	273.564	112.028	369.081	135.839	-1.48963	-2.12429	-0.683166	-1.92016	-1.36567	-2.37534	-1.26725	-2.62906	-0.887369	-2.10252
hsa-circRNA6749-5_CBC1	0.111093	0.00496406	2.24267	up	509.815	387.305	835.99	365.354	681.392	293.393	1061.32	349.612	983.882	356.21	-0.543906	-1.0144	0.00670051	-0.981015	0.703597	-0.749601	0.688656	-0.987161	0.527178	-0.711688
hsa_circ_0051043_CBC1	0.082912	0.00090505	2.25728	up	1159.9	412.83	2079.21	680.978	793.828	507.243	1622.41	806.41	1139.59	508.028	0.642056	-0.922324	1.32118	-0.082702	0.92394	0.0402419	1.30094	0.218597	0.739132	-0.199507
hsa_circ_0004987_CBC1	0.133524	0.0106717	2.47482	up	25.2858	17.2105	40.7221	15.9563	42.8432	11.6113	23.7496	14.2759	47.8645	11.478	-4.87748	-5.50651	-4.3529	-5.49811	-3.28775	-5.40883	-4.79315	-5.60126	-3.83428	-5.66747
hsa-circRNA5535-11_CBC1	0.133573	0.0106873	5.2549	up	90.8914	59.9019	448.707	51.6391	140.069	47.1033	412.684	31.8859	263.154	32.2334	-3.03166	-3.7072	-0.891013	-3.80377	-1.57875	-3.38854	-0.674088	-4.44192	-1.3754	-4.17779
hsa_circ_0001132_CBC1	0.197961	0.0380387	2.65869	up	47.6678	26.4677	133.742	15.7152	26.7807	27.536	51.3941	25.3813	56.9102	12.5074	-3.96279	-4.88557	-2.63733	-5.52007	-3.96562	-4.16304	-3.67945	-4.77108	-3.58455	-5.54356
hsa-circRNA14781-17_CBC1	0.185433	0.0316931	2.53477	up	1016.09	783.915	2005.62	653.778	1189.03	602.567	4104.58	596.62	1614.61	805.676	0.451079	0.0028235	1.26919	-0.14151	1.50683	0.288688	2.64004	-0.216105	1.24181	0.465784
hsa_circ_0029085_CBC1	0.164207	0.0221355	3.63013	up	69.6228	50.4202	160.568	30.2094	53.2576	32.6107	187.016	18.3618	147.124	27.5588	-3.41625	-3.9558	-2.3736	-4.57724	-2.97383	-3.91902	-1.81596	-5.23814	-2.21428	-4.40383
hsa_circ_0015305_CBC1	0.16163	0.0211901	2.1674	up	398.676	405.513	1234.67	472.236	1306.1	403.786	1065.2	514.653	1071.35	372.845	-0.898661	-0.948126	0.569266	-0.610801	1.6423	-0.288842	0.693926	-0.429317	0.650052	-0.645838
hsa-circRNA15564-13_CBC1	0.155242	0.0185933	2.11006	up	4068.08	3680.77	14353.9	4736.81	11237.1	3685	9733.89	4408.32	6201.74	3234.06	2.4524	2.23406	4.10851	2.71554	4.74724	2.90116	3.88582	2.66924	3.18329	2.47086
hsa-circRNA15598-15_CBC1	0.156406	0.0190846	6.46641	up	40.6071	28.841	274.719	37.2566	370.803	15.1449	212.635	22.0758	106.577	22.3233	-4.19408	-4.76168	-1.59883	-4.27474	-0.174233	-5.02553	-1.63074	-4.97238	-2.67941	-4.7078
hsa_circ_0112190_CBC1	0.155872	0.0188326	2.47299	up	38.5682	17.7156	21.9437	10.7879	21.6296	7.78361	8.24525	6.46156	63.4785	10.4241	-4.2684	-5.46478	-5.24491	-6.06283	-4.27381	-5.98585	-6.31942	-6.74489	-3.42697	-5.80642
hsa_circ_0059185_CBC1	0.116459	0.00614956	2.23936	up	2020.07	1541.75	8672.65	2261.85	3939.61	1654.15	4004.57	2192.09	5700.31	2140.08	1.44245	0.978627	3.38162	1.64912	3.23509	1.74559	2.60445	1.66132	3.06166	1.87518
hsa_circ_0117985_CBC1	0.120828	0.00717458	2.47983	up	72.9518	61.2777	135.421	32.6281	72.5138	29.4481	93.3851	35.2533	77.5672	25.7855	-3.34886	-3.67444	-2.61934	-4.46612	-2.52856	-4.06619	-2.81786	-4.29709	-3.13779	-4.49978
hsa_circ_0098847_CBC1	0.111093	0.00496526	2.44125	up	187.292	120.635	487.627	99.4306	185.189	108.26	259.039	111.813	337.667	113.658	-1.98859	-2.69722	-0.771007	-2.85855	-1.17589	-2.18793	-1.34595	-2.63183	-1.01571	-2.35971
hsa_circ_0106538_CBC1	0.208031	0.0435956	2.08256	up	42.3605	49.7854	95.5818	29.0868	46.114	30.4619	91.5592	23.9276	74.4266	29.7646	-4.13309	-3.97408	-3.12198	-4.63188	-3.18161	-4.01736	-2.84635	-4.85617	-3.19742	-4.29275
hsa_circ_0137372_CBC1	0.218602	0.0495089	3.13942	up	10.7733	14.0946	46.3568	11.4641	57.5202	6.37656	32.8148	11.8869	35.7998	8.73926	-6.10835	-5.79466	-4.16593	-5.97511	-2.86275	-6.27351	-4.32671	-5.86547	-4.25328	-6.06076
hsa_circ_0008305_CBC1	0.162181	0.0213774	2.51495	up	305.389	282.038	821.018	276.018	893.805	223.597	535.399	293.763	972.848	219.461	-1.28323	-1.47198	-0.0193715	-1.38555	1.09507	-1.14153	-0.298513	-1.23827	0.510907	-1.41045
hsa-circRNA13753-28_CBC1	0.115416	0.00590168	2.13205	up	38.5721	32.1908	64.4414	26.9067	21.1462	10.3038	61.701	22.3721	47.7766	17.0387	-4.26825	-4.60315	-3.69073	-4.74427	-4.30642	-5.58119	-3.41576	-4.95314	-3.83693	-5.09753
hsa_circ_0131372_CBC1	0.146981	0.0153352	4.16547	up	1551.53	429.896	1271.36	880.318	712.899	208.741	2763.74	464.3	2567.77	209.855	1.06174	-0.863886	0.611519	0.287715	0.76881	-1.24072	2.06942	-0.577861	1.91114	-1.47502
hsa-circRNA8500-27_CBC1	0.0981844	0.00264283	6.25651	up	34.8127	7.87274	58.8637	3.18664	24.9507	7.00409	47.9153	5.96935	46.7503	11.0171	-4.41619	-6.63486	-3.82134	-7.82213	-4.06774	-6.13809	-3.78057	-6.8592	-3.86826	-5.72659
hsa_circ_0014750_CBC1	0.097893	0.00258975	2.10109	up	133.334	59.767	114.915	53.3262	50.2843	40.4654	118.743	44.5399	126.85	47.7235	-2.47883	-3.71045	-2.85622	-3.75739	-3.05671	-3.60767	-2.47128	-3.95975	-2.42819	-3.61164
hsa_circ_0063030_CBC1	0.135698	0.0113648	2.00285	up	248.298	150.932	518.578	123.681	166.569	128.61	463.123	238.214	269.863	140.669	-1.58181	-2.37398	-0.682224	-2.54369	-1.32877	-1.93943	-0.507732	-1.54066	-1.33908	-2.05211
hsa_circ_0110923_CBC1	0.0813769	0.00071361	2.42434	up	1376.63	808.059	1799.33	673.885	1860.93	712.014	1895.61	703.607	2310.53	854.757	0.889187	0.0465871	1.11261	-0.0978078	2.15306	0.529473	1.52546	0.0218523	1.75885	0.551099
hsa-circRNA6535-11_CBC1	0.088851	0.00151638	2.01748	up	1689.51	856.57	2372.08	1006.93	1578.83	715.649	1969.03	1006.2	1745.32	1013.2	1.18465	0.130699	1.5113	0.48158	1.9159	0.536818	1.58029	0.537933	1.35411	0.79643
hsa_circ_0031781_CBC1	0.162181	0.0213762	3.08634	up	53.8254	40.925	232.186	37.6666	44.0173	30.427	187.608	29.817	146.511	37.344	-3.78752	-4.25682	-1.84151	-4.25895	-3.24875	-4.01901	-1.81141	-4.53871	-2.2203	-3.96547
hsa_circ_0022641_CBC1	0.0835621	0.000958497	2.12892	up	296.591	178.795	639.337	218.606	262.079	173.894	523.495	262.626	822.315	265.08	-1.32541	-2.12957	-0.380208	-1.72198	-0.674884	-1.50423	-0.330949	-1.39991	0.268383	-1.13799
hsa_circ_0136901_CBC1	0.145321	0.0146822	2.2068	up	4404.38	2462.08	7453.79	3148.98	9655.11	2488.65	5096.4	2640.34	5286.25	3097.82	2.56699	1.65393	3.16312	2.1265	4.52833	2.33486	2.95228	1.92974	2.95287	2.40877
hsa-circRNA2719-45_CBC1	0.0978457	0.00255238	3.06838	up	57.4923	27.4754	123.651	21.8681	38.9798	22.879	88.8067	24.8938	76.5088	19.5665	-3.69244	-4.83166	-2.75051	-5.04341	-3.42409	-4.43034	-2.89038	-4.79906	-3.15761	-4.89796
hsa-circRNA9533-14_CBC1	0.159587	0.0203643	2.65718	up	136.162	143.788	626.267	142.15	237.055	94.8038	524.607	123.332	352.714	114.283	-2.44856	-2.44393	-0.410007	-2.34289	-0.819668	-2.37942	-0.327889	-2.49037	-0.952808	-2.35181
hsa_circ_0065038_CBC1	0.114821	0.00577491	12.4932	up	34.8791	9.89894	255.678	4.65331	54.7463	8.49063	164.394	6.04095	103.255	11.1479	-4.41344	-6.30445	-1.70246	-7.27591	-2.93405	-5.86042	-2.00197	-6.842	-2.72509	-5.70957
hsa_circ_0122344_CBC1	0.13313	0.0105739	2.35977	up	498.954	366.195	1344.22	284.105	420.904	246.123	567.276	185.349	621.574	277.241	-0.574973	-1.09526	0.691909	-1.34388	0.00860457	-1.00305	-0.215075	-1.90267	-0.135381	-1.07327
hsa_circ_0085332_CBC1	0.204789	0.0417573	2.57127	up	181.631	219.743	766.315	187.367	529.58	112.707	506.222	154.361	335.907	150.589	-2.03287	-1.83205	-0.118848	-1.94445	0.339961	-2.12986	-0.379356	-2.16661	-1.02325	-1.9538
hsa-circRNA14844-15_CBC1	0.1067	0.00406564	2.81294	up	117.775	57.4367	186.944	39.0936	76.1253	43.0522	167.923	39.4619	123.765	50.1496	-2.65785	-3.76783	-2.15418	-4.20531	-2.45844	-3.51828	-1.97133	-4.13438	-2.4637	-3.54011
hsa_circ_0124208_CBC1	0.173487	0.026176	2.54661	up	267.547	238.369	1036.92	228.663	566.129	200.749	949.909	217.401	372.89	211.198	-1.47409	-1.71467	0.317446	-1.65709	0.436244	-1.29704	0.528663	-1.67256	-0.872557	-1.46582
hsa_circ_0013565_CBC1	0.190816	0.0344288	2.35638	up	589.582	659.045	574.92	223.987	507.468	194.522	441.168	205.234	1089.19	186.736	-0.334187	-0.247496	-0.533424	-1.68689	0.27843	-1.3425	-0.5778	-1.75564	0.673875	-1.64342
hsa_circ_0117877_CBC1	0.219241	0.0499151	3.88533	up	10.9073	13.1359	145.329	8.84683	21.7774	9.15296	66.0298	7.90518	15.118	4.47703	-6.09052	-5.89628	-2.51746	-6.34901	-4.26398	-5.75205	-3.31794	-6.45397	-5.49697	-7.02573
hsa_circ_0113637_CBC1	0.0972232	0.00245572	2.34502	up	95.4389	70.3686	185.851	61.2169	92.6038	42.2744	138.426	51.0859	153.462	51.1582	-2.96123	-3.47487	-2.16264	-3.55831	-2.17574	-3.54458	-2.25001	-3.76192	-2.15342	-3.51138
hsa_circ_0068890_CBC1	0.14207	0.0135047	2.31612	up	214.764	120.571	477.56	113.183	129.508	91.8081	191.649	132.403	429.204	95.5854	-1.79112	-2.69799	-0.801102	-2.67166	-1.69185	-2.42574	-1.78066	-2.38798	-0.669643	-2.60955
hsa_circ_0082840_CBC1	0.169984	0.0246412	2.18774	up	41.2213	26.675	115.392	32.4853	22.3314	25.0764	102.073	32.0636	93.5986	28.1115	-4.17242	-4.87431	-2.85024	-4.47245	-4.22774	-4.29803	-2.68952	-4.43391	-2.86675	-4.37518
hsa_circ_0016408_CBC1	0.150462	0.0168379	2.61697	up	64.6955	59.1565	303.362	52.5801	82.2607	41.755	182.447	72.5266	246.728	60.7993	-3.52214	-3.72526	-1.45575	-3.77772	-2.34661	-3.56241	-1.85165	-3.25634	-1.46838	-3.26229
hsa_circ_0057679_CBC1	0.088851	0.00150241	2.11913	up	2025.12	1287.72	3864.18	1262.35	3151.49	1641.83	2389.39	1465.49	5179.35	1766.13	1.44606	0.718879	2.2153	0.807735	2.91307	1.73479	1.85944	1.0804	2.92339	1.5981
hsa_circ_0042837_CBC1	0.167824	0.0237018	2.24537	up	981.38	732.501	2391.75	550.636	779.597	336.822	563.5	488.657	1198.99	315.613	0.400934	-0.0950429	1.52321	-0.389211	0.897841	-0.550448	-0.224709	-0.504094	0.812437	-0.886258
hsa_circ_0021539_CBC1	0.120265	0.00706133	10.5579	up	71.6513	13.2774	176.916	5.87005	52.0918	11.4101	156.76	4.14848	60.3063	12.4762	-3.37481	-5.88083	-2.23372	-6.94079	-3.00576	-5.43405	-2.07057	-7.38419	-3.50093	-5.54717
hsa_circ_0085540_CBC1	0.216672	0.0484029	2.36501	up	115.487	89.9137	301.492	114.905	289.124	79.3257	397.072	81.1742	105.395	82.7875	-2.68615	-3.12126	-1.46467	-2.64987	-0.533199	-2.63657	-0.729724	-3.09382	-2.6955	-2.81693
hsa_circ_0084644_CBC1	0.0939794	0.00211167	2.16635	up	210.972	112.871	243.947	104.243	206.224	91.7536	388.361	142.059	192.534	104.899	-1.81683	-2.79319	-1.77022	-2.79036	-1.02068	-2.4266	-0.761729	-2.28643	-1.8262	-2.47541
hsa-circRNA12714-8_CBC1	0.125426	0.00844269	3.04426	up	369.044	133.598	781.079	127.786	291.781	152.055	609.902	132.997	423.281	232.663	-1.01008	-2.54998	-0.0913173	-2.49658	-0.520002	-1.69784	-0.11055	-2.38152	-0.68969	-1.32617
hsa_circ_0135829_CBC1	0.0988263	0.0027673	2.46227	up	5.38536	3.33604	29.5416	9.20467	8.02974	2.64083	21.2973	8.00191	19.053	8.53748	-7.10869	-7.87359	-4.81597	-6.2918	-5.70339	-7.5453	-4.95038	-6.43643	-5.16322	-6.09446
hsa_circ_0082841_CBC1	0.132376	0.0103394	3.17217	up	291.302	97.3564	627.157	92.5008	107.306	100.358	458.38	127.066	341.352	80.4342	-1.35136	-3.00653	-0.407959	-2.96277	-1.96315	-2.29727	-0.522583	-2.44734	-1.00005	-2.85853
hsa_circ_0043531_CBC1	0.0955139	0.00229464	16.5392	up	59.3932	15.2721	144.89	4.27962	71.5726	4.76728	210.742	5.03585	144.783	9.36062	-3.64551	-5.6789	-2.52182	-7.39668	-2.54741	-6.69312	-1.64365	-7.10454	-2.23742	-5.96167
hsa_circ_0122342_CBC1	0.135423	0.0112976	3.1092	up	65.1119	38.1001	157.288	25.4216	31.65	18.1275	64.7802	11.0877	57.6383	20.6953	-3.51289	-4.36001	-2.40338	-4.82618	-3.72461	-4.76618	-3.3455	-5.96588	-3.56621	-4.81704
hsa_circ_0019554_CBC1	0.13097	0.0100054	2.89582	up	28.551	20.4348	79.3074	18.1494	31.9431	8.59584	52.5555	12.4942	47.6165	21.5844	-4.70227	-5.25877	-3.39126	-5.31231	-3.71131	-5.84265	-3.64721	-5.79358	-3.84177	-4.75635
hsa_circ_0082846_CBC1	0.121943	0.00744554	4.58712	up	198.13	64.966	443.2	45.2715	113.556	69.1927	373.251	40.1018	338.395	73.5008	-1.90743	-3.59012	-0.908828	-3.99364	-1.88148	-2.83374	-0.81898	-4.11118	-1.0126	-2.98858
hsa_circ_0082847_CBC1	0.165935	0.0228477	2.52045	up	288.555	160.099	604.634	135.377	161.871	170.936	536.9	119.831	468.72	152.231	-1.36503	-2.28891	-0.460724	-2.41333	-1.37005	-1.52898	-0.294472	-2.53192	-0.542582	-1.93815
hsa_circ_0015288_CBC1	0.199001	0.0386434	2.46458	up	88.0795	119.323	376.949	106.957	339.502	99.2862	360.789	105.602	293.57	94.9067	-3.077	-2.713	-1.14242	-2.75328	-0.301466	-2.31277	-0.867969	-2.71428	-1.2176	-2.61983
hsa_circ_0129996_CBC1	0.0788427	0.000437776	4.45981	up	70.5674	24.9418	232.38	36.334	72.317	21.4825	193.436	30.6081	103.408	21.8238	-3.39681	-4.97123	-1.8403	-4.31092	-2.53248	-4.5212	-1.76727	-4.50093	-2.72296	-4.74044
hsa_circ_0005764_CBC1	0.12948	0.00963895	2.11444	up	93.8796	71.9002	213.049	49.9572	60.9632	33.8188	106.412	52.4445	122.298	57.0038	-2.985	-3.44381	-1.9656	-3.85155	-2.77888	-3.86654	-2.62947	-3.72405	-2.4809	-3.35528
hsa-circRNA858-19_CBC1	0.1041	0.00352312	3.48633	up	111.114	59.0997	196.205	43.3494	120.687	47.1929	263.62	40.4149	126.437	33.7057	-2.74184	-3.72665	-2.08442	-4.05623	-1.79361	-3.38579	-1.32067	-4.09996	-2.43288	-4.11335
hsa_circ_0113868_CBC1	0.159641	0.0203801	2.33858	up	22.2592	19.0114	55.4683	13.0555	35.0064	14.0106	27.3483	8.18693	46.796	26.8677	-5.0614	-5.36294	-3.90705	-5.78758	-3.5792	-5.13785	-4.5896	-6.40345	-3.86685	-4.44047
hsa_circ_0001609_CBC1	0.202142	0.0403963	2.01106	up	369.93	402.608	734.101	263.143	321.307	205.972	969.814	248.597	499.435	229.085	-1.00663	-0.958498	-0.180807	-1.45446	-0.380937	-1.25999	0.558583	-1.47911	-0.451009	-1.34853
hsa_circ_0026182_CBC1	0.141118	0.0130582	2.911	up	96.0335	62.0004	154.312	54.5684	85.394	39.395	217.634	30.9086	119.877	37.0838	-2.95227	-3.65752	-2.43094	-3.72417	-2.29268	-3.64635	-1.59722	-4.48684	-2.50976	-3.97555
hsa_circ_0120185_CBC1	0.218171	0.0492706	2.30705	up	43.4883	46.3202	39.6888	16.315	18.045	13.7433	50.2321	10.774	39.8936	8.25497	-4.09518	-4.07816	-4.38998	-5.46604	-4.53521	-5.16564	-3.71244	-6.0073	-4.09708	-6.14301
hsa_circ_0068206_CBC1	0.0814593	0.000824514	2.2193	up	997.316	500.82	1584.91	509.12	583.389	363.789	1201.47	457.058	1227.31	576.232	0.424172	-0.643581	0.929547	-0.502304	0.479572	-0.43933	0.867609	-0.60054	0.846119	-0.0177636
hsa_circ_0112370_CBC1	0.140158	0.0127656	2.67308	up	26.2552	15.4171	49.8151	14.8698	25.5916	15.1495	35.5882	17.9457	113.698	15.401	-4.8232	-5.66527	-4.06213	-5.59985	-4.03115	-5.0251	-4.20966	-5.27121	-2.58609	-5.24332
hsa_circ_0139546_CBC1	0.178548	0.0285044	8.52034	up	3579.52	271.97	5836.62	150.302	85.1585	130.429	1766.99	130.531	2346.73	228.347	2.26782	-1.52443	2.81028	-2.26245	-2.29666	-1.91916	1.4241	-2.40853	1.78127	-1.35319
hsa-circRNA4049-22_CBC1	0.11054	0.00482819	4.85217	up	10.7975	6.41937	29.5581	2.92628	14.2995	2.64083	17.8623	4.56732	17.9723	2.32545	-6.10511	-6.9293	-4.81516	-7.9451	-4.87085	-7.5453	-5.20413	-7.24543	-5.24746	-7.97076
hsa-circRNA8986-13_CBC1	0.142788	0.0138651	2.65238	up	270.496	134.647	370.896	154.025	282.54	149.905	302.637	159.921	1136.65	144.507	-1.45827	-2.53869	-1.16577	-2.22714	-0.566431	-1.71839	-1.12154	-2.11555	0.73541	-2.01327
hsa-circRNA11595-32_CBC1	0.0906846	0.00179027	2.42707	up	275.245	180.036	616.64	181.826	403.649	224.841	393.678	140.774	446.156	133.382	-1.43316	-2.11959	-0.432357	-1.98775	-0.0517867	-1.13353	-0.742108	-2.29953	-0.613759	-2.12885
hsa_circ_0061638_CBC1	0.161973	0.021291	2.52231	up	144.353	87.1284	153.891	61.8687	83.731	62.884	267.869	43.802	159.577	50.7341	-2.36428	-3.16666	-2.43488	-3.54303	-2.32105	-2.97167	-1.2976	-3.98385	-2.09705	-3.52339
hsa_circ_0076896_CBC1	0.210539	0.0450788	2.6176	up	105.811	106.61	208.228	65.6616	140.607	49.2185	295.753	41.1153	122.734	62.4821	-2.81238	-2.87554	-1.99862	-3.45719	-1.57321	-3.32516	-1.15473	-4.07517	-2.47578	-3.2229
hsa-circRNA6451-2_CBC1	0.0770196	0.000385661	7.171	up	84.9421	19.1597	166.177	14.1043	77.8666	16.7357	165.011	14.8751	122.501	16.8459	-3.12933	-5.35172	-2.32406	-5.6761	-2.42581	-4.88144	-1.99656	-5.54195	-2.47852	-5.11394
hsa-circRNA9443-13_CBC1	0.134453	0.0109443	3.13978	up	62.2142	36.3016	184.33	35.7327	55.3593	33.3482	187.3	28.3652	78.8232	24.2139	-3.57856	-4.42977	-2.17449	-4.33499	-2.91799	-3.88675	-1.81377	-4.61072	-3.11461	-4.59051
hsa_circ_0117963_CBC1	0.217776	0.049041	2.5029	up	149.204	32.3224	186.298	35.1752	105.014	45.9247	92.3572	47.6402	33.9295	36.2116	-2.3166	-4.59727	-2.15917	-4.35768	-1.99431	-3.42509	-2.83383	-3.86267	-4.3307	-4.00989
hsa_circ_0029117_CBC1	0.141362	0.013194	2.9161	up	66.2516	53.6192	161.252	28.7564	52.7247	25.5094	185.205	38.0431	110.192	35.2381	-3.48785	-3.86705	-2.36747	-4.64835	-2.98834	-4.27333	-1.83	-4.18721	-2.63128	-4.04921
hsa_circ_0071681_CBC1	0.119214	0.0067413	2.06533	up	172.687	138.757	357.948	120.005	175.023	100.422	370.706	132.639	236.206	109.934	-2.10572	-2.49531	-1.21703	-2.58721	-1.25735	-2.29635	-0.828851	-2.38542	-1.53126	-2.40778
hsa-circRNA6689-1_CBC1	0.186237	0.0319869	2.83194	up	133.621	162.461	810.997	129.329	279.763	119.301	699.33	158.624	377.964	107.023	-2.47573	-2.26778	-0.0370875	-2.47926	-0.580681	-2.04783	0.0868465	-2.12731	-0.853059	-2.44649
hsa_circ_0016378_CBC1	0.133573	0.0106938	4.27976	up	60.6454	29.3447	174.747	14.5604	65.957	35.3085	131.057	17.643	128.689	29.8372	-3.61541	-4.7367	-2.25152	-5.63019	-2.66529	-3.80435	-2.32893	-5.29575	-2.40742	-4.28923
hsa_circ_0131928_CBC1	0.123271	0.00785606	3.64087	up	287.289	187.555	827.616	125.789	221.691	110.75	523.869	102.494	656.059	102.273	-1.37138	-2.06056	-0.00782295	-2.5193	-0.916335	-2.15513	-0.329921	-2.75738	-0.0574809	-2.51199
hsa_circ_0064209_CBC1	0.136047	0.0115601	2.52557	up	78.433	54.6255	196.832	52.1396	57.672	44.1367	157.462	40.3078	148.992	38.8047	-3.24435	-3.84023	-2.07982	-3.78986	-2.85894	-3.48238	-2.06412	-4.10379	-2.19607	-3.91011
hsa_circ_0084646_CBC1	0.0813769	0.000807945	2.81801	up	470.564	181.285	493.111	199.451	534.884	159.06	859.781	272.758	469.854	173.966	-0.659488	-2.10961	-0.754873	-1.85427	0.354338	-1.63286	0.384843	-1.34529	-0.539094	-1.74561
hsa-circRNA4361-1_CBC1	0.0849953	0.00104137	3.31764	up	178.256	87.4314	304.628	88.2742	169.733	59.0691	387.469	79.6561	242.245	57.3306	-2.05993	-3.16165	-1.44974	-3.03025	-1.30162	-3.06196	-0.765044	-3.12106	-1.49484	-3.34704
hsa_circ_0106537_CBC1	0.109391	0.00460548	2.50474	up	123.692	92.1542	309.336	94.0306	152.019	66.0797	219.541	61.6945	248.49	88.1305	-2.58712	-3.08575	-1.42761	-2.93911	-1.46063	-2.90015	-1.58464	-3.4897	-1.45812	-2.7267
hsa-circRNA15635-6_CBC1	0.182148	0.0301819	2.00941	up	1481.68	1391.6	3614.16	1060.89	2363.86	816.053	1592.44	812.071	2334.69	1420.27	0.995282	0.830798	2.1188	0.556897	2.49819	0.72623	1.27404	0.228689	1.77385	1.28368
hsa_circ_0087511_CBC1	0.0799323	0.000503374	3.01965	up	23.3231	8.21096	49.179	12.4507	18.4932	10.7903	41.8133	11.6672	44.1897	11.7323	-4.99405	-6.57418	-4.08067	-5.85601	-4.49982	-5.51462	-3.97709	-5.89239	-3.94952	-5.63586
hsa_circ_0080267_CBC1	0.159863	0.0205002	2.176	up	60.0264	64.8072	183.674	48.2175	73.7024	37.4595	90.1614	36.8953	125.811	42.3149	-3.63021	-3.59365	-2.17963	-3.90268	-2.5051	-3.71903	-2.86854	-4.23141	-2.44005	-3.78518
hsa_circ_0091324_CBC1	0.175498	0.0270872	7.92262	up	2262.34	173.804	3649.57	112.573	56.9659	82.2339	1291.31	98.8188	1628.11	192.725	1.60586	-2.17041	2.13287	-2.67944	-2.87672	-2.58463	0.971641	-2.81006	1.25382	-1.59787
hsa_circ_0085153_CBC1	0.185956	0.0318582	2.86505	up	142.57	112.931	521.341	177.251	430.812	66.2071	479.404	110.109	227.952	120.152	-2.38221	-2.79243	-0.674557	-2.02451	0.0421704	-2.89737	-0.457883	-2.65398	-1.58258	-2.27956
hsa-circRNA2536-3_CBC1	0.0813508	0.000678281	4.6239	up	111.524	36.2898	223.31	30.2715	130.975	25.9599	256.664	47.6173	187.417	52.8747	-2.73653	-4.43024	-1.89774	-4.57428	-1.6756	-4.24807	-1.35924	-3.86336	-1.86505	-3.46376
hsa_circ_0115533_CBC1	0.217188	0.0487202	2.70957	up	25.6907	27.1495	118.976	12.2641	25.8001	13.9038	64.9702	17.6733	47.3015	19.6171	-4.85456	-4.84888	-2.80611	-5.8778	-4.01944	-5.14889	-3.34128	-5.29327	-3.85135	-4.89423
hsa_circ_0084367_CBC1	0.21879	0.0496003	3.00165	up	103.823	104.741	361.342	92.8437	331.33	55.0847	497.529	76.1494	103.04	62.0113	-2.83975	-2.90104	-1.20342	-2.95743	-0.336618	-3.16271	-0.404344	-3.18601	-2.7281	-3.23381
hsa-circRNA8703-2_CBC1	0.0944839	0.0021575	2.17332	up	2348.05	974.574	2830.31	1440.27	2525.89	991.022	2396.64	1469.27	2768.24	1087.04	1.65951	0.316898	1.76611	0.99796	2.59383	1.00648	1.86382	1.08411	2.01959	0.897913
hsa-circRNA4225-17_CBC1	0.0908076	0.00180809	2.28951	up	310.9	159.027	427.766	119.532	163.703	121.585	298.601	123.628	351.723	123.04	-1.25743	-2.2986	-0.959964	-2.59291	-1.35381	-2.02046	-1.14091	-2.48691	-0.956868	-2.24529
hsa_circ_0084302_CBC1	0.18237	0.030294	3.40583	up	111.412	97.7359	468.992	102.677	423.83	63.5671	698.137	104.619	207.421	101.423	-2.73797	-3.00091	-0.827223	-2.8122	0.0185991	-2.95608	0.0843845	-2.72777	-1.71874	-2.52403
hsa_circ_0084910_CBC1	0.181888	0.0300543	4.07848	up	10.4492	9.42976	33.8923	4.37113	30.8712	2.64083	18.9986	4.40274	18.3256	6.80784	-6.15241	-6.37451	-4.61776	-7.36616	-3.76056	-7.5453	-5.11516	-7.29837	-5.21937	-6.42107
hsa_circ_0084251_CBC1	0.190499	0.0342682	3.28521	up	175.974	176.184	649.196	131.123	605.684	106.572	1044.2	155.164	235.802	112.732	-2.07852	-2.15079	-0.358131	-2.45939	0.533679	-2.2106	0.665196	-2.15912	-1.53373	-2.37152
hsa-circRNA2520-8_CBC1	0.0933608	0.00202452	13.0764	up	20.1336	2.50392	69.0774	3.4874	21.857	5.77345	102.884	2.85009	40.8985	2.25212	-5.2062	-8.28754	-3.5905	-7.69202	-4.25872	-6.41686	-2.6781	-7.92577	-4.06119	-8.01698
hsa_circ_0060551_CBC1	0.123339	0.00793291	6.19351	up	41.6607	25.084	142.932	15.0962	40.2453	10.8702	142.491	14.7279	110.206	6.58836	-4.15712	-4.96303	-2.54145	-5.57805	-3.378	-5.50399	-2.20825	-5.5563	-2.6311	-6.46835
hsa_circ_0086035_CBC1	0.172141	0.0255807	3.09394	up	752.929	628.217	3936.91	759.599	3586.81	505.151	2533.54	900.748	1550.48	656.253	0.0186362	-0.316609	2.24221	0.0749284	3.09974	0.0342799	1.94396	0.378207	1.18333	0.169838
hsa_circ_0032880_CBC1	0.166351	0.0230147	2.23925	up	28.7798	7.28778	19.6684	9.01347	17.1323	6.68186	8.2688	7.92234	19.4269	7.69673	-4.69075	-6.74625	-5.40283	-6.32208	-4.61009	-6.20604	-6.3153	-6.45085	-5.13518	-6.24402
hsa_circ_0081846_CBC1	0.087853	0.00135373	3.02011	up	231.391	116.425	482.498	105.833	243.796	82.4354	391.936	105.514	299.247	114.669	-1.68355	-2.74847	-0.786261	-2.76852	-0.779215	-2.5811	-0.748509	-2.71549	-1.18997	-2.34694
hsa-circRNA15727-8_CBC1	0.170866	0.0249918	2.83664	up	40.2145	26.4836	93.8503	9.28604	32.7056	19.4603	64.7288	23.3699	53.4397	20.1049	-4.20809	-4.8847	-3.14835	-6.2791	-3.67728	-4.66383	-3.34665	-4.8902	-3.67532	-4.85879
hsa_circ_0135660_CBC1	0.13431	0.0108772	4.43269	up	83.953	56.2128	526.454	69.2689	522.934	56.9937	302.593	62.7047	152.899	43.4319	-3.14622	-3.7989	-0.660476	-3.38003	0.321741	-3.11356	-1.12175	-3.46627	-2.15873	-3.74759
hsa_circ_0022637_CBC1	0.0739087	0.000178552	2.57217	up	722.533	322.555	1577.76	464.445	627.027	363.909	1413.64	528.053	2268.99	684.203	-0.0408159	-1.27833	0.923024	-0.6348	0.583639	-0.438854	1.10222	-0.392233	1.73267	0.23001
hsa_circ_0003925_CBC1	0.214365	0.0470985	2.0335	up	35.7937	27.4131	76.1771	28.7423	13.725	16.279	42.2899	16.4733	61.0964	12.7298	-4.3761	-4.83494	-3.44936	-4.64906	-4.93001	-4.92135	-3.96074	-5.39471	-3.48215	-5.51813
hsa-circRNA12714-10_CBC1	0.186785	0.0323094	2.52979	up	144.821	108.271	360.813	65.5037	103.132	77.6031	284.328	55.3193	151.779	71.3058	-2.35961	-2.85323	-1.20553	-3.46066	-2.0204	-2.66825	-1.21157	-3.64706	-2.16933	-3.03232
hsa_circ_0135340_CBC1	0.151805	0.0172987	2.13664	up	515.932	488.992	956.191	360.854	817.668	259.401	893.56	402.215	763.367	324.633	-0.526697	-0.678063	0.200514	-0.998895	0.966627	-0.927249	0.440438	-0.78495	0.16107	-0.845606
hsa-circRNA15486-331_CBC1	0.194855	0.0364394	3.3552	up	97.2318	105.563	450.601	82.2541	325.054	58.6861	637.574	90.196	155.499	69.8829	-2.93438	-2.88977	-0.884936	-3.13215	-0.364209	-3.07134	-0.0465328	-2.94178	-2.1344	-3.0614
hsa-circRNA9533-13_CBC1	0.167353	0.0234611	2.68962	up	128.94	135.371	562.86	107.492	207.996	97.6115	436.436	99.8912	328.11	104.699	-2.52718	-2.53096	-0.564009	-2.74609	-1.00833	-2.33731	-0.593355	-2.79449	-1.05713	-2.47817
hsa_circ_0065037_CBC1	0.202056	0.0403282	5.84243	up	7.62342	12.6026	43.9083	3.59464	11.1324	2.64083	47.9871	2.88117	30.8915	2.27718	-6.6073	-5.95609	-4.24422	-7.64832	-5.23206	-7.5453	-3.77841	-7.91012	-4.46603	-8.00102
hsa-circRNA8294-8_CBC1	0.167855	0.0237326	2.03172	up	726.666	414.036	1384.19	444.939	349.353	297.349	1412.08	394.363	718.052	460.811	-0.0325866	-0.918116	0.734185	-0.696701	-0.260202	-0.730275	1.10062	-0.813393	0.0727816	-0.34024
hsa-circRNA10756-19_CBC1	0.21016	0.0448811	2.2298	up	6109.01	3938.11	4024.66	3370.52	7095.6	1670.04	8123.83	2504.04	6550.8	2934.94	3.03899	2.33156	2.27401	2.22459	4.08397	1.75938	3.62496	1.85327	3.26229	2.33084
hsa_circ_0117014_CBC1	0.0839652	0.000968474	7.76158	up	249.153	46.5101	367.793	30.8397	175.1	56.1075	410.193	31.2876	389.258	34.9399	-1.57685	-4.07226	-1.17789	-4.54745	-1.2567	-3.13617	-0.682824	-4.46925	-0.81058	-4.06147
hsa_circ_0085557_CBC1	0.142666	0.0138068	4.9862	up	20.6761	5.78942	54.3807	16.0847	43.0293	6.59148	125.321	7.45469	27.4638	11.4206	-5.16784	-7.07831	-3.93562	-5.48655	-3.28149	-6.22569	-2.3935	-6.53862	-4.63571	-5.6747
hsa_circ_0081406_CBC1	0.197114	0.037589	2.70194	up	322.847	298.416	1735.22	208.257	276.891	185.73	841.378	211.136	490.182	176.32	-1.20303	-1.39055	1.06026	-1.79194	-0.595571	-1.40922	0.353628	-1.71474	-0.477989	-1.72622
hsa_circ_0085136_CBC1	0.170625	0.0248956	2.06455	up	7734.09	8383.9	26782.5	8182.19	19489.2	7507.45	17852.8	7848.58	14525.1	6678.76	3.37928	3.42168	5.00836	3.50411	5.54165	3.92782	4.76088	3.50144	4.4111	3.51709
hsa_circ_0132905_CBC1	0.141358	0.0131557	2.29092	up	51.3868	33.6002	128.69	31.2304	56.1256	25.0884	104.027	34.4623	52.6712	34.3579	-3.85441	-4.54133	-2.69288	-4.52929	-2.89816	-4.29734	-2.66217	-4.32983	-3.69622	-4.0857
hsa_circ_0005367_CBC1	0.0897647	0.00161663	2.2032	up	763.812	497.958	1436	434.746	574.916	300.564	795.639	439.93	1142.71	373.178	0.0393386	-0.651849	0.7872	-0.730136	0.458465	-0.714761	0.272988	-0.655643	0.743084	-0.644551
hsa_circ_0131819_CBC1	0.180935	0.0295818	2.22725	up	333.963	343.715	617.097	190.86	319.767	154.361	823.08	198.21	420.536	200.562	-1.15419	-1.18666	-0.431287	-1.91779	-0.387869	-1.67612	0.321906	-1.80589	-0.699078	-1.54037
hsa-circRNA1030-17_CBC1	0.103679	0.00343408	5.06413	up	83.9119	36.3865	136.071	21.8001	103.904	21.867	162.729	14.389	109.077	24.5029	-3.14693	-4.4264	-2.61243	-5.04791	-2.00964	-4.4956	-2.01666	-5.58988	-2.64596	-4.57339
hsa-circRNA8786-10_CBC1	0.100839	0.0030159	2.05334	up	1339.65	1060.71	2569.25	885.359	1173.62	611.568	1581.49	782.926	1877.02	706.679	0.849911	0.43908	1.62649	0.295953	1.48801	0.310079	1.26409	0.175958	1.45906	0.27664
hsa_circ_0093777_CBC1	0.0752326	0.000252176	3.20284	up	203.716	84.1738	330.228	67.3586	94.7239	40.911	285.18	81.2364	251.121	69.5026	-1.86732	-3.21643	-1.33332	-3.42038	-2.14309	-3.59187	-1.20725	-3.09272	-1.44293	-3.06928
hsa_circ_0112361_CBC1	0.0948644	0.00220736	2.07133	up	133.108	66.7508	95.4913	50.5892	85.4709	50.1726	93.6986	54.0282	204.546	57.7032	-2.48128	-3.55102	-3.12334	-3.83341	-2.29138	-3.29746	-2.81303	-3.68113	-1.73888	-3.33769
hsa_circ_0082521_CBC1	0.20989	0.0446471	2.05769	up	325.2	268.646	1393.72	264.541	253.281	234.134	819.748	296.481	601.89	301.04	-1.19255	-1.54216	0.744086	-1.44682	-0.72415	-1.0751	0.316054	-1.22498	-0.181808	-0.954458
hsa_circ_0017003_CBC1	0.173763	0.0262711	2.38573	up	267.442	302.321	745.469	221.459	382.162	181.616	514.682	201.063	1097.85	220.384	-1.47465	-1.37179	-0.158637	-1.70327	-0.130704	-1.44154	-0.355445	-1.78527	0.685304	-1.4044
hsa_circ_0086023_CBC1	0.142974	0.0139074	5.62199	up	620.017	370.451	3273.22	385.909	3834.59	307.435	3041.66	284.073	1121.6	366.218	-0.261571	-1.07859	1.97585	-0.902048	3.19611	-0.682151	2.20766	-1.28666	0.716184	-0.671713
hsa-circRNA12714-31_CBC1	0.142671	0.0138277	3.00188	up	138.54	63.7546	337.699	47.3348	102.945	63.1003	251.207	51.4587	138.802	68.0036	-2.42358	-3.61727	-1.30105	-3.92934	-2.02301	-2.96672	-1.39025	-3.75143	-2.29828	-3.10073
hsa_circ_0057677_CBC1	0.085178	0.00108266	2.25464	up	841.313	511.966	1428.98	484.938	1207.75	483.253	898.367	494.396	1885	688.183	0.178764	-0.611826	0.780127	-0.572509	1.52936	-0.0296544	0.44818	-0.487249	1.46518	0.238377
hsa_circ_0004869_CBC1	0.198214	0.0382146	2.61945	up	226.16	191.461	1038.48	125.608	217.034	121.279	392.725	104.079	334.831	173.18	-1.71653	-2.03082	0.319612	-2.52138	-0.946968	-2.02411	-0.745607	-2.73524	-1.02787	-1.75214
hsa_circ_0103427_CBC1	0.0897647	0.00158775	6.0174	up	321.86	84.7029	779.697	82.3629	239.385	80.1274	1026.87	85.7359	592.892	93.5625	-1.20745	-3.20739	-0.0938722	-3.13024	-0.805555	-2.62207	0.641056	-3.01494	-0.203538	-2.64041
hsa_circ_0065273_CBC1	0.121925	0.00741421	2.06773	up	220.066	170.096	562.374	157.327	185.033	120.76	308.93	171.726	442.993	144.508	-1.75594	-2.20153	-0.565256	-2.19654	-1.1771	-2.03029	-1.09184	-2.0128	-0.624024	-2.01326
hsa_circ_0056033_CBC1	0.110094	0.00475243	5.48147	up	7.54423	2.70617	21.1902	2.9326	6.17274	2.64083	38.7611	2.96156	19.6074	2.36173	-6.62236	-8.17548	-5.29532	-7.94198	-6.08283	-7.5453	-4.08644	-7.87041	-5.12184	-7.94843
hsa-circRNA8791-22_CBC1	0.126593	0.00876535	2.42382	up	423.559	204.511	334.364	184.158	223.925	151.116	491.193	146.216	614.172	132.925	-0.811316	-1.9357	-1.31537	-1.96936	-0.90187	-1.70678	-0.422835	-2.24482	-0.152664	-2.1338
hsa-circRNA11470-42_CBC1	0.195981	0.0370044	2.02855	up	469.037	576.056	1458.74	460.442	1028.9	379.632	971.984	445.415	1087.64	467.246	-0.664176	-0.441664	0.809868	-0.64729	1.29814	-0.377832	0.561806	-0.637766	0.671819	-0.320231
hsa_circ_0076565_CBC1	0.188938	0.0334643	2.53314	up	90.891	95.8543	139.085	51.1703	89.2549	27.3708	230.684	43.6294	110.116	45.3786	-3.03167	-3.02896	-2.58082	-3.81693	-2.22888	-4.17172	-1.51321	-3.98954	-2.63228	-3.68433
hsa_circ_0085135_CBC1	0.174366	0.0265189	2.44422	up	3464.37	3443.59	14933.3	4062.01	12546.9	2906.64	10987.4	4482.78	7618.71	3305.55	2.22064	2.13797	4.1656	2.49381	4.90629	2.55885	4.06059	2.69341	3.48017	2.5024
hsa_circ_0043171_CBC1	0.175352	0.0269932	2.24781	up	115.038	134.308	294.34	100.54	221.82	73.3734	276.092	101.778	267.922	92.8665	-2.69177	-2.54233	-1.4993	-2.84254	-0.9155	-2.74911	-1.25398	-2.76748	-1.34949	-2.65118
hsa-circRNA10221-3_CBC1	0.0807892	0.000599892	17.2615	up	479.985	85.8055	2057.64	63.3554	1193.09	81.9246	1895.11	68.1711	2136.19	99.1707	-0.63089	-3.18873	1.30613	-3.50877	1.51174	-2.59007	1.52509	-3.34568	1.64566	-2.55643
hsa_circ_0066569_CBC1	0.135615	0.011338	5.28494	up	1274.77	569.254	5007.53	339.291	2803.06	265.56	1638.06	375.873	1256.45	448.148	0.778284	-0.458801	2.58924	-1.08779	2.74404	-0.893399	1.31479	-0.882672	0.879972	-0.380441
hsa_circ_0135349_CBC1	0.157086	0.0193506	2.20705	up	314.77	284.539	615.044	204.186	562.405	164.957	628.549	264.943	423.412	210.784	-1.23958	-1.45925	-0.436095	-1.82043	0.426722	-1.58035	-0.0671008	-1.38724	-0.689245	-1.46865
hsa_circ_0016908_CBC1	0.172177	0.0256029	2.61232	up	283.609	220.55	507.069	115.258	194.679	158.891	289.442	105.544	560.287	84.6797	-1.38997	-1.82677	-0.714602	-2.64544	-1.10379	-1.6344	-1.18585	-2.71508	-0.285141	-2.78433
hsa-circRNA15743-4_CBC1	0.0901637	0.0017264	10.2982	up	8.5784	2.4767	61.8586	2.64311	16.2705	2.64083	46.5895	2.88026	33.0282	2.22825	-6.43703	-8.30331	-3.74974	-8.09193	-4.68456	-7.5453	-3.82105	-7.91057	-4.36954	-8.03236
hsa_circ_0024522_CBC1	0.178962	0.0287277	2.01199	up	535.361	321.209	671.328	216.713	375.74	240.474	952.201	277.277	537.124	436.548	-0.473366	-1.28436	-0.309767	-1.73453	-0.155154	-1.03655	0.53214	-1.32159	-0.346053	-0.418274
hsa-circRNA2719-25_CBC1	0.131257	0.0100699	4.70019	up	61.2661	27.5834	192.292	15.1844	49.0435	28.9857	138.69	17.9108	142.46	22.137	-3.60072	-4.826	-2.11349	-5.56965	-3.09275	-4.08902	-2.24726	-5.27402	-2.26075	-4.71988
hsa_circ_0135336_CBC1	0.119047	0.00669556	2.42439	up	207.509	165.773	412.065	133.57	325.772	102.273	304.692	138.301	333.752	104.452	-1.84071	-2.23867	-1.01391	-2.43271	-0.361024	-2.27001	-1.11177	-2.3251	-1.03253	-2.48157
hsa_circ_0044030_CBC1	0.0827554	0.000874539	2.65074	up	10.781	2.8176	20.5829	7.95454	19.2963	10.2227	26.6484	10.6039	25.0297	8.6885	-6.10732	-8.11726	-5.33727	-6.50239	-4.43849	-5.59259	-4.627	-6.03025	-4.76959	-6.06916
hsa_circ_0084407_CBC1	0.192904	0.0354501	2.17584	up	109.907	126.853	314.754	104.369	205.395	78.6306	368.933	104.171	171.002	81.9828	-2.7576	-2.62472	-1.40256	-2.78861	-1.02649	-2.64927	-0.835765	-2.73396	-1.9973	-2.83102
hsa-circRNA13518-91_CBC1	0.125735	0.00853596	2.20584	up	230.531	180.59	521.203	151.208	187.104	120.387	262.594	129.091	381.436	98.2756	-1.68892	-2.11515	-0.67494	-2.25378	-1.16105	-2.03476	-1.32629	-2.42452	-0.839865	-2.56951
hsa_circ_0018939_CBC1	0.0866136	0.00121168	2.31574	up	109.85	45.755	140.491	48.4771	63.242	27.4026	75.3511	51.3687	112.42	38.46	-2.75835	-4.09587	-2.56631	-3.89493	-2.72593	-4.17005	-3.12742	-3.75395	-2.60241	-3.92298
hsa_circ_0012484_CBC1	0.15966	0.0203941	4.22137	up	305.472	56.9479	270.339	53.8437	58.3986	31.4407	45.7336	28.9554	327.443	18.6677	-1.28284	-3.78016	-1.62202	-3.74346	-2.84088	-3.97173	-3.8478	-4.58101	-1.06006	-4.9658
hsa_circ_0117866_CBC1	0.132829	0.0104698	4.23977	up	40.0573	16.2189	252.811	22.1255	28.2221	10.9818	74.0332	9.33404	27.3177	11.0945	-4.21374	-5.59212	-1.71872	-5.02653	-3.88999	-5.48925	-3.15288	-6.21427	-4.6434	-5.7165
hsa_circ_0120180_CBC1	0.146101	0.0149301	2.3741	up	106.095	69.2948	135.62	36.3214	40.051	35.3926	148.424	37.9304	125.133	40.6239	-2.80853	-3.49705	-2.61721	-4.31142	-3.38498	-3.80091	-2.1494	-4.19149	-2.44785	-3.84401
hsa-circRNA11433-27_CBC1	0.147912	0.0158262	2.00686	up	200.454	203.236	434.007	167.353	331.08	137.431	434.391	190.847	436.668	181.982	-1.8906	-1.94472	-0.939067	-2.10742	-0.337709	-1.84372	-0.600133	-1.8605	-0.644769	-1.68062
hsa-circRNA5383-4_CBC1	0.116357	0.00612819	3.35482	up	42.4225	25.2617	119.139	20.7953	29.705	16.7377	96.6022	21.3484	84.7752	14.9088	-4.13098	-4.95285	-2.80414	-5.11598	-3.81611	-4.88126	-2.769	-5.02071	-3.00959	-5.29018
hsa_circ_0122736_CBC1	0.093896	0.00207738	8.33468	up	20.2949	2.78242	45.4638	2.78828	27.8565	4.32591	46.9218	3.03674	34.625	9.85361	-5.19469	-8.13539	-4.19399	-8.01479	-3.9088	-6.83329	-3.81079	-7.83425	-4.30142	-5.88762
hsa_circ_0121984_CBC1	0.177361	0.0279435	2.0545	up	312.352	265.951	851.193	216.628	257.84	247.253	477.825	192.937	673.749	212.19	-1.2507	-1.55671	0.0327011	-1.73509	-0.698411	-0.996447	-0.462643	-1.84479	-0.0190952	-1.45906
hsa_circ_0051035_CBC1	0.0809804	0.000632296	2.22053	up	227.323	103.402	488.028	142.998	172.323	108.574	381.439	182.324	277.829	124.013	-1.70914	-2.91961	-0.76982	-2.33432	-1.27977	-2.18376	-0.787674	-1.92642	-1.29711	-2.23392
hsa_circ_0051678_CBC1	0.0813769	0.000759245	2.01207	up	943.439	458.75	892.012	445.865	461.315	333.815	1007.97	446.115	1204.37	453.816	0.34405	-0.770165	0.100278	-0.693701	0.140864	-0.563387	0.61426	-0.635499	0.818896	-0.362308
hsa_circ_0112920_CBC1	0.0813769	0.000791065	3.2823	up	2685.81	914.771	4842.72	1269.58	1993.57	1031.98	6749.24	1384.9	4325.35	1157.88	1.85341	0.225537	2.54096	0.815965	2.25239	1.06491	3.35753	0.99879	2.66344	0.988993
hsa_circ_0034602_CBC1	0.090642	0.00176183	5.4238	up	435.459	121.408	794.601	112.404	363.303	117.342	888.81	74.8569	526.186	101.069	-0.77134	-2.68801	-0.0665549	-2.68161	-0.203716	-2.07171	0.43275	-3.21071	-0.375734	-2.52907
hsa_circ_0135717_CBC1	0.216244	0.0481074	2.59563	up	24.3073	16.7784	104.165	27.8215	68.995	22.4955	144.987	22.7023	25.2293	22.0058	-4.93441	-5.5432	-2.99791	-4.69604	-2.60032	-4.45473	-2.1832	-4.932	-4.75814	-4.72846
hsa_circ_0015824_CBC1	0.147404	0.0156182	5.73533	up	38.7983	16.8508	62.4284	5.28251	28.666	12.5634	63.755	2.88639	61.6378	13.1749	-4.25982	-5.53699	-3.73651	-7.09294	-3.86748	-5.29514	-3.36852	-7.90751	-3.46942	-5.46855
hsa_circ_0029131_CBC1	0.158387	0.0198788	2.21549	up	46.3797	40.0312	121.344	30.878	44.3355	32.7859	91.1133	26.2921	83.7425	32.378	-4.00231	-4.28867	-2.77769	-4.54566	-3.23835	-3.91128	-2.85339	-4.72022	-3.02728	-4.17133
hsa-circRNA9443-22_CBC1	0.088851	0.00151243	4.78153	up	76.5347	26.4443	229.894	31.2213	85.8026	29.1325	180.147	20.9436	96.1342	20.0857	-3.27969	-4.88684	-1.85581	-4.52971	-2.28579	-4.08173	-1.86995	-5.04833	-2.82819	-4.86018
hsa_circ_0014595_CBC1	0.0813769	0.000799075	2.25638	up	560.043	236.783	452.421	174.172	388.473	163.577	512.951	237.262	456.966	238.385	-0.40834	-1.72431	-0.879119	-2.04979	-0.107072	-1.59246	-0.360304	-1.54644	-0.57922	-1.29112
hsa-circRNA12295-15_CBC1	0.088851	0.0014757	2.22772	up	562.288	196.821	484.263	216.089	231.9	158.615	501.342	257.143	554.021	178.244	-0.402569	-1.99099	-0.780995	-1.73868	-0.851385	-1.6369	-0.393331	-1.43035	-0.301366	-1.71056
hsa_circ_0064232_CBC1	0.107485	0.00420958	2.15934	up	137.725	88.0183	301.285	92.9243	87.5286	67.863	186.839	82.8604	193.41	58.7953	-2.43209	-3.152	-1.46566	-2.95618	-2.25706	-2.86174	-1.81733	-3.06416	-1.81964	-3.31064
hsa_circ_0087505_CBC1	0.137771	0.0119876	2.02337	up	544.691	397.654	887.576	284.424	343.206	210.135	795.358	264.959	429.788	256.886	-0.448442	-0.976361	0.0930855	-1.34227	-0.285811	-1.23112	0.272478	-1.38715	-0.667683	-1.18329
hsa_circ_0074935_CBC1	0.135951	0.0115004	3.78527	up	90.2726	60.1211	212.45	38.1106	151.004	33.4995	80.4896	10.151	152.15	56.656	-3.04152	-3.70193	-1.96967	-4.24204	-1.4703	-3.88022	-3.03225	-6.09323	-2.16581	-3.36412
hsa_circ_0090947_CBC1	0.105414	0.00377316	5.17632	up	34.1047	12.2389	102.993	6.71372	39.6273	13.6698	174.761	28.078	74.7642	15.009	-4.44584	-5.99832	-3.01424	-6.74705	-3.40032	-5.17337	-1.91374	-4.6254	-3.19089	-5.28051
hsa-circRNA2719-40_CBC1	0.118198	0.0064746	2.72729	up	39.9333	27.5793	109.775	19.1956	39.6653	20.5423	71.3028	25.5983	72.4405	20.6811	-4.21822	-4.82621	-2.92223	-5.23146	-3.39894	-4.58576	-3.20709	-4.75879	-3.23644	-4.81803
hsa_circ_0051682_CBC1	0.0798632	0.000491901	2.32121	up	1043.58	372.926	821.255	402.32	617.872	305.462	1078.18	475.952	1284.48	482.596	0.489596	-1.06898	-0.0189544	-0.841966	0.56242	-0.691442	0.711407	-0.542102	0.911811	-0.273597
hsa-circRNA6976-6_CBC1	0.15804	0.019703	2.47424	up	246.901	205.424	920.396	169.574	257.632	120.717	438.502	126.279	345.56	174.266	-1.58995	-1.92926	0.145469	-2.0884	-0.699576	-2.03081	-0.586542	-2.4563	-0.98237	-1.74313
hsa_circ_0053200_CBC1	0.164573	0.0223054	2.31989	up	40.1147	29.6017	89.0105	16.1339	21.4078	12.2804	65.941	21.5429	35.5091	20.3913	-4.21168	-4.72412	-3.22474	-5.48214	-4.28868	-5.32801	-3.31988	-5.00763	-4.26505	-4.83839
hsa_circ_0088506_CBC1	0.111677	0.00508717	2.50326	up	33.1461	23.5479	64.4796	19.2513	64.7429	20.8278	50.6719	26.7181	83.9697	22.9661	-4.48697	-5.0542	-3.68987	-5.22728	-2.69209	-4.56585	-3.69987	-4.69703	-3.02337	-4.66684
hsa_circ_0043544_CBC1	0.0958358	0.00231455	2.99086	up	153.036	80.48	350.364	81.177	130.823	68.4951	386.812	85.8488	225.346	64.3268	-2.28	-3.28117	-1.24793	-3.15117	-1.67727	-2.84836	-0.767492	-3.01305	-1.59916	-3.18092
hsa_circ_0061628_CBC1	0.154199	0.0181644	2.87585	up	83.9853	51.8956	121.085	22.4492	48.7207	33.8477	191.859	31.3195	116.042	43.9174	-3.14567	-3.91419	-2.78077	-5.00558	-3.10228	-3.8653	-1.77908	-4.46779	-2.55666	-3.73155
hsa_circ_0056032_CBC1	0.121302	0.00724177	6.6786	up	28.7195	10.918	30.2357	2.84437	42.8647	19.0539	38.3637	2.90751	38.0145	2.29694	-4.69378	-6.16309	-4.78246	-7.98606	-3.28702	-4.69428	-4.10131	-7.89699	-4.16668	-7.98856
hsa_circ_0081405_CBC1	0.195128	0.0365605	2.57943	up	308.455	313.077	1482.5	205.769	270.434	160.413	737.908	196.638	452.046	171.953	-1.26882	-1.32135	0.833175	-1.80928	-0.62961	-1.62064	0.164314	-1.81737	-0.594839	-1.7624
hsa_circ_0022561_CBC1	0.152783	0.0176934	2.90328	up	160.308	158.419	779.358	134.107	277.636	113.723	631.953	147.784	512.783	147.621	-2.21303	-2.30413	-0.0944988	-2.42693	-0.591691	-2.11691	-0.0593083	-2.22943	-0.412959	-1.98252
hsa_circ_0066176_CBC1	0.160642	0.0207941	3.05256	up	195.997	171.308	890.012	174.015	567.387	150.052	876.303	156.019	360.162	163.346	-1.92305	-2.19128	0.0970403	-2.0511	0.439445	-1.71697	0.412304	-2.15119	-0.922661	-1.83648
hsa_circ_0066945_CBC1	0.136047	0.0115613	6.74095	up	14.5721	2.64239	69.0618	2.87555	9.43368	2.64083	40.3642	2.91991	23.3443	10.6103	-5.67259	-8.20989	-3.59082	-7.97033	-5.47092	-7.5453	-4.02798	-7.89085	-4.87017	-5.78088
hsa-circRNA5028-27_CBC1	0.11562	0.00595001	10.2805	up	362.231	113.491	3570.55	101.629	569.316	166.9	2566.9	141.634	2536.05	148.086	-1.03697	-2.7853	2.10129	-2.82699	0.444341	-1.56345	1.96283	-2.29075	1.89321	-1.97798
hsa_circ_0109753_CBC1	0.102176	0.00325521	2.59049	up	896.01	412.534	862.671	259.129	400.441	233.954	1093.81	258.719	729.242	316.38	0.269636	-0.923359	0.052025	-1.47664	-0.0632969	-1.07621	0.732167	-1.42153	0.0950897	-0.882759
hsa_circ_0099941_CBC1	0.147545	0.0157305	2.32249	up	25.7566	11.6312	23.721	10.1391	2.68079	2.64083	18.1328	6.90682	28.9325	5.71826	-4.85087	-6.0718	-5.13255	-6.15231	-7.28609	-7.5453	-5.18245	-6.64875	-4.56054	-6.67269
hsa_circ_0033578_CBC1	0.137836	0.0120317	2.31539	up	279.748	157.921	304.048	191.025	472.316	136.54	507.517	171.385	335.772	140.959	-1.40975	-2.30867	-1.45249	-1.91655	0.174865	-1.85311	-0.375671	-2.01568	-1.02383	-2.04914
hsa_circ_0043149_CBC1	0.155386	0.0186415	2.16592	up	354.485	381.453	843.178	311.566	693.925	296.043	869.014	315.452	880.542	290.167	-1.06815	-1.03637	0.0190515	-1.21077	0.729892	-0.736625	0.400254	-1.1355	0.367084	-1.00753
hsa-circRNA12904-14_CBC1	0.132773	0.0104507	2.21754	up	114.733	64.2892	232.349	55.2406	59.0737	54.9622	154.835	65.2508	167.796	57.9443	-2.6956	-3.60523	-1.84049	-3.70651	-2.8243	-3.16592	-2.08839	-3.40885	-2.0246	-3.33168
hsa_circ_0091320_CBC1	0.164608	0.0223333	9.69993	up	72.6246	3.63084	130.187	2.65116	2.28832	2.64083	51.5499	6.20134	51.2989	4.08819	-3.35535	-7.75142	-2.6762	-8.08754	-7.51446	-7.5453	-3.67509	-6.80419	-3.73431	-7.15681
hsa_circ_0065549_CBC1	0.21551	0.0476795	2.01585	up	176.217	197.217	819.677	184.787	251.204	119.957	438.578	175.546	273.861	165.011	-2.07652	-1.98809	-0.0217293	-1.96445	-0.736027	-2.03992	-0.586293	-1.98107	-1.31786	-1.82185
hsa-circRNA427-3_CBC1	0.101769	0.00318998	8.35635	up	36.5271	5.4177	52.4695	7.3359	33.3715	6.0624	81.9521	2.7848	42.7101	7.92024	-4.34684	-7.17405	-3.98723	-6.61919	-3.6482	-6.3464	-3.00627	-7.9592	-3.99866	-6.20273
hsa_circ_0061630_CBC1	0.129141	0.00953821	2.71713	up	77.8787	35.4534	92.181	27.2199	45.9342	32.5832	186.245	33.1767	94.0544	36.164	-3.25458	-4.46388	-3.17424	-4.72757	-3.18725	-3.92023	-1.82192	-4.38468	-2.85974	-4.01179
hsa_circ_0051040_CBC1	0.087853	0.00135988	2.44567	up	1184.37	376.927	1755.02	534.865	753.451	373.065	1419.59	647.199	899.872	454.353	0.672163	-1.05359	1.07663	-0.431134	0.848627	-0.403008	1.10828	-0.0987067	0.398412	-0.360602
hsa-circRNA13520-4_CBC1	0.126699	0.00883675	3.50618	up	32.5638	26.5189	109.646	18.7472	33.9631	8.50439	67.2344	13.5246	76.2004	19.8333	-4.51254	-4.88278	-2.92393	-5.26556	-3.62285	-5.85808	-3.29185	-5.67925	-3.16344	-4.87842
hsa_circ_0085253_CBC1	0.190816	0.034427	2.10842	up	96.328	116.9	226.645	78.9421	188.384	61.8364	191.761	89.4847	193.584	69.4074	-2.94785	-2.74259	-1.87635	-3.19144	-1.15121	-2.99591	-1.77981	-2.9532	-1.81835	-3.07125
hsa_circ_0043867_CBC1	0.12057	0.00712279	2.14747	up	549.546	313.411	1223.19	331.511	629.656	278.23	591.804	286.849	744.554	476.332	-0.435639	-1.31982	0.555793	-1.12125	0.589677	-0.826155	-0.154006	-1.27262	0.12507	-0.292446
hsa_circ_0085389_CBC1	0.187926	0.0329304	2.64683	up	12.1178	9.27393	40.3703	11.3605	39.6784	5.87496	25.5168	12.8429	20.5536	9.53525	-5.93868	-6.39855	-4.36542	-5.98821	-3.39846	-6.39171	-4.68961	-5.75387	-5.05385	-5.935
hsa_circ_0084217_CBC1	0.200436	0.0393856	3.71621	up	110.26	96.542	389.391	78.7934	439.65	61.4483	648.106	65.1575	146.387	80.2452	-2.75297	-3.01864	-1.09557	-3.19416	0.0714678	-3.00499	-0.0228965	-3.41091	-2.22152	-2.86193
hsa-circRNA6634-3_CBC1	0.146527	0.0151835	3.32224	up	98.5477	83.7087	242.627	53.4438	102.945	49.5482	201.865	39.7575	308.06	41.5107	-2.91498	-3.22442	-1.77804	-3.75422	-2.02301	-3.31553	-1.70573	-4.12362	-1.14809	-3.81286
hsa_circ_0137115_CBC1	0.206201	0.0425111	2.07754	up	97.963	110.586	178.098	84.2878	234.386	63.4162	194.336	82.0709	210.524	86.1864	-2.92357	-2.8227	-2.22412	-3.09691	-0.836002	-2.95951	-1.76058	-3.07797	-1.69732	-2.75888
hsa-circRNA8511-16_CBC1	0.125288	0.00838119	6.42419	up	44.7692	24.6523	183.703	19.3041	90.8689	17.4038	235.842	11.9007	133.342	21.0777	-4.0533	-4.98808	-2.17941	-5.22333	-2.20303	-4.82496	-1.4813	-5.86379	-2.35618	-4.79063
hsa-circRNA15612-18_CBC1	0.162211	0.0213843	2.63039	up	662.596	277.334	1763.11	504.671	1324.52	314.586	1070.26	342.062	697.686	589.273	-0.165749	-1.49625	1.08327	-0.514967	1.66251	-0.648981	0.700758	-1.01866	0.0312706	0.0145208
hsa_circ_0034614_CBC1	0.158192	0.0197609	2.1396	up	48.9174	45.38	156.637	38.0919	55.2313	37.1816	128.388	44.9797	105.762	42.8775	-3.92546	-4.10775	-2.40936	-4.24275	-2.92133	-3.72977	-2.35862	-3.94557	-2.69049	-3.76612
hsa_circ_0016917_CBC1	0.136528	0.0116843	2.63107	up	151.901	132.231	155.166	54.291	121.309	53.4434	148.628	43.724	192.929	37.4927	-2.29075	-2.56482	-2.42298	-3.73152	-1.7862	-3.20635	-2.14742	-3.98642	-1.82324	-3.95973
hsa_circ_0084439_CBC1	0.215958	0.047949	3.23956	up	203.6	232.091	820.546	146.869	713.126	130.323	1296.55	175.649	304.383	163.346	-1.86814	-1.75318	-0.0202013	-2.29578	0.769271	-1.92034	0.977474	-1.98022	-1.16542	-1.83648
hsa_circ_0084494_CBC1	0.153071	0.0177809	2.8104	up	106.894	65.2366	176.828	59.5558	369.264	55.3739	147.758	64.9013	106.25	43.2962	-2.79769	-3.58412	-2.23444	-3.598	-0.180234	-3.15515	-2.15589	-3.4166	-2.68384	-3.7521
hsa-circRNA5149-25_CBC1	0.105959	0.00397715	2.92017	up	159.965	77.4874	142.968	55.6202	90.2858	37.4589	260.671	47.1327	153.298	49.3938	-2.21612	-3.33584	-2.5411	-3.69663	-2.21232	-3.71905	-1.33689	-3.87812	-2.15497	-3.56201
hsa_circ_0017010_CBC1	0.186211	0.0319742	2.16038	up	70.1079	85.4652	143.846	43.1983	86.5999	46.1724	90.8643	36.9468	184.735	47.8408	-3.40623	-3.19446	-2.53226	-4.06126	-2.27245	-3.41733	-2.85734	-4.22939	-1.88585	-3.6081
hsa-circRNA7280-22_CBC1	0.0828107	0.000882396	2.6129	up	3060.31	1150.47	5112.9	1865.53	2737.46	844.424	2723.03	1414.32	3673.64	1327.62	2.04173	0.556275	2.61929	1.3712	2.70988	0.775534	2.04801	1.02911	2.42783	1.18635
hsa-circRNA13520-12_CBC1	0.136081	0.0115871	2.67328	up	24.2663	19.9681	64.1209	11.4533	22.5184	12.0547	38.916	12.6083	49.6282	13.7924	-4.93685	-5.29211	-3.69792	-5.97647	-4.21571	-5.35477	-4.08069	-5.78047	-3.78208	-5.40247
hsa-circRNA4443-4_CBC1	0.178996	0.0287582	2.06222	up	38.7309	43.3715	72.6284	31.056	78.8692	27.39	55.2885	27.1077	64.3068	20.4548	-4.26232	-4.17305	-3.51818	-4.53736	-2.40735	-4.17071	-3.57407	-4.67614	-3.40826	-4.83391
hsa_circ_0085269_CBC1	0.131506	0.0101197	2.15666	up	398.097	349.634	1031.5	328.603	729.664	290.844	810.048	461.938	850.002	277.085	-0.900759	-1.16203	0.309893	-1.13396	0.802345	-0.762188	0.298881	-0.585219	0.316159	-1.07408
hsa_circ_0044127_CBC1	0.0897647	0.00163735	3.0707	up	241.435	137.026	396.074	114.519	291.029	107.978	478.823	107.505	393.945	102.101	-1.62224	-2.51342	-1.07101	-2.65472	-0.523724	-2.1917	-0.459632	-2.68852	-0.793315	-2.51442
hsa-circRNA1030-5_CBC1	0.102695	0.00330705	3.36286	up	292.483	166.376	488.16	99.0393	237.136	100.905	525.943	95.4229	363.761	91.8209	-1.34553	-2.23342	-0.769432	-2.86424	-0.819175	-2.28943	-0.32422	-2.86051	-0.908317	-2.66752
hsa_circ_0092124_CBC1	0.209925	0.0446661	2.50433	up	257.806	153.244	944.727	196.685	171.784	127.293	1460.3	230.092	199.043	135.268	-1.52759	-2.35204	0.183112	-1.87443	-1.28429	-1.95428	1.14907	-1.59071	-1.77823	-2.10859
hsa_circ_0103472_CBC1	0.0810248	0.000663448	5.57463	up	1466.91	382.91	2215.47	288.899	1544.33	316.436	3093.95	334.293	1889.35	450.442	0.980829	-1.03087	1.41276	-1.31975	1.88402	-0.64052	2.23225	-1.05181	1.46851	-0.373074
hsa-circRNA12219-1_CBC1	0.0770196	0.000385295	2.11608	up	1291.92	702.133	1669.97	546.666	652.325	423.124	1159.81	616.639	1129.95	419.849	0.797568	-0.156129	1.00497	-0.399649	0.640704	-0.221352	0.816689	-0.168491	0.726881	-0.474544
hsa_circ_0085772_CBC1	0.199963	0.039129	2.72265	up	293.496	303.154	848.963	289.528	1413.2	206.609	699.818	321.595	929.834	254.014	-1.34054	-1.36782	0.0289165	-1.31661	1.75601	-1.25553	0.0878541	-1.10767	0.445666	-1.19951
hsa-circRNA6689-3_CBC1	0.210056	0.0448049	2.37007	up	292.349	371.975	1562.52	327.683	501.095	287.654	1552.27	381.475	751.681	258.274	-1.34618	-1.07267	0.909021	-1.13801	0.260196	-0.778099	1.23719	-0.861327	0.138814	-1.17551
hsa_circ_0040577_CBC1	0.11562	0.00594997	2.10927	up	2114.68	881.548	2614.05	730.265	1304.69	710.501	1310.45	770.694	1028.47	638.828	1.50849	0.172165	1.65143	0.0181109	1.64075	0.526404	0.992864	0.153241	0.59112	0.131013
hsa-circRNA7505-12_CBC1	0.197128	0.0376025	2.07802	up	428.334	446.072	1076.25	474.469	989.664	256.602	583.404	312.894	854.988	334.298	-0.795144	-0.810597	0.371159	-0.603997	1.24205	-0.942899	-0.174632	-1.14724	0.324597	-0.803279
hsa_circ_0091710_CBC1	0.0980702	0.00259786	4.91368	up	1309.49	242.651	1884.63	146.976	443.539	109.45	455.203	144.94	450.003	133.831	0.817056	-1.68899	1.17943	-2.29473	0.0841746	-2.17217	-0.532617	-2.25746	-0.601373	-2.124
hsa_circ_0005231_CBC1	0.216853	0.0485221	2.17178	up	3306.47	2718.35	12222.5	3584.86	11484.8	2562.54	7969.69	4141.64	4653.61	3332.12	2.15334	1.79679	3.87662	2.31353	4.7787	2.37707	3.59732	2.57921	2.76897	2.51395
hsa_circ_0090955_CBC1	0.127366	0.00908261	4.41371	up	39.4712	18.4293	80.0668	16.58	27.102	14.4531	109.156	14.572	56.5733	4.74611	-4.23501	-5.4078	-3.37751	-5.44279	-3.94842	-5.09299	-2.59274	-5.57164	-3.59312	-6.94153
hsa_circ_0027471_CBC1	0.209352	0.0443572	2.06181	up	26.4158	25.3398	56.6079	13.7412	16.3755	10.8483	42.3095	11.6678	37.7706	23.0488	-4.8144	-4.9484	-3.87771	-5.71373	-4.67528	-5.50689	-3.96007	-5.89231	-4.17597	-4.66165
hsa_circ_0065760_CBC1	0.155791	0.0187921	3.50501	up	29.3748	15.1621	107.094	10.4652	30.2281	22.1323	60.4863	10.0104	53.2368	15.9267	-4.66123	-5.68934	-2.95791	-6.10663	-3.79093	-4.47821	-3.44445	-6.11335	-3.68081	-5.1949
hsa-circRNA8433-15_CBC1	0.165618	0.0227369	2.06508	up	95.6609	76.8738	147.131	73.0724	79.1696	37.561	213.947	54.6379	80.1911	42.7097	-2.95788	-3.34731	-2.49968	-3.30291	-2.40187	-3.71512	-1.62187	-3.66494	-3.08979	-3.77178
hsa_circ_0137152_CBC1	0.0739087	0.000172915	2.52729	up	435.415	231.272	638.35	218.782	485.618	193.968	514.061	193.211	638.664	219.235	-0.771488	-1.75828	-0.382438	-1.72082	0.214936	-1.34662	-0.357186	-1.84274	-0.0962504	-1.41194
hsa_circ_0001264_CBC1	0.105457	0.00379395	2.17575	up	177.161	97.5279	334.935	81.435	124.501	66.8069	141.765	84.5849	187.888	86.9781	-2.06882	-3.00399	-1.3129	-3.14659	-1.74873	-2.88436	-2.21562	-3.03444	-1.86143	-2.74569
hsa_circ_0075322_CBC1	0.146352	0.0151088	2.18096	up	2515	974.032	1420.68	808.752	1458.48	486.693	1016.05	835.672	1695.53	549.254	1.75861	0.316097	0.771728	0.165387	1.80151	-0.019422	0.625769	0.27002	1.31235	-0.0869401
hsa_circ_0085390_CBC1	0.207447	0.0432413	2.45617	up	1452.87	1067.48	3206	1025.43	4080.84	647.321	2357.57	1076.21	1503.98	956.327	0.966954	0.448271	1.94592	0.507854	3.28591	0.392048	1.8401	0.634976	1.13941	0.713089
hsa_circ_0049216_CBC1	0.10512	0.00371723	2.40093	up	2249.44	978.53	4035.96	1147.61	1463.06	1173.56	3565.32	1120.71	3699.92	1438.31	1.59761	0.322742	2.27805	0.670256	1.80603	1.25038	2.43683	0.69342	2.43812	1.30189
hsa_circ_0076573_CBC1	0.159863	0.0205075	2.42999	up	218.588	187.174	308.837	120.446	195.892	80.4421	534.652	106.1	243.459	102.13	-1.76566	-2.0635	-1.42994	-2.58193	-1.09483	-2.61641	-0.300526	-2.70749	-1.48763	-2.51401
hsa-circRNA2719-43_CBC1	0.118145	0.006459	2.53551	up	33.0905	20.4315	61.1735	22.252	16.7843	10.0896	60.6847	13.3496	49.0633	15.2476	-4.48939	-5.25901	-3.76581	-5.0183	-4.6397	-5.61149	-3.43972	-5.69804	-3.79859	-5.25776
hsa_circ_0094485_CBC1	0.0813769	0.000792385	3.64613	up	293.643	143.702	511.984	102.754	276.186	89.3661	499.123	106.897	440.375	97.1149	-1.33982	-2.44479	-0.700685	-2.81111	-0.599249	-2.46463	-0.399729	-2.6967	-0.632574	-2.58665
hsa_circ_0135581_CBC1	0.178567	0.028515	2.24777	up	1352.22	1089.28	3610.98	1000.66	3792.31	929.245	2329.54	1258.68	1775.35	1012.61	0.863385	0.477435	2.11754	0.472572	3.18012	0.913625	1.82285	0.860926	1.37872	0.795592
hsa-circRNA7471-71_CBC1	0.175498	0.0271223	2.18098	up	469.398	466.252	1133.21	405.956	1164.37	329.168	1216.86	478.966	868.715	430.055	-0.663067	-0.746762	0.445563	-0.828987	1.47659	-0.583612	0.885969	-0.532993	0.347575	-0.439894
hsa_circ_0076581_CBC1	0.162794	0.0215977	2.76736	up	299.025	256.206	547.548	170.777	277.452	114.767	755.429	113.382	415.893	149.391	-1.31361	-1.61057	-0.603799	-2.0782	-0.592647	-2.10372	0.19817	-2.61173	-0.715095	-1.96532
hsa_circ_0038634_CBC1	0.0876629	0.00131033	20.3298	up	41.396	5.21461	81.7482	2.82447	67.558	3.34906	189.175	2.9026	51.5673	4.33874	-4.16632	-7.22917	-3.34753	-7.99619	-2.63069	-7.20253	-1.7994	-7.89943	-3.72678	-7.071
hsa_circ_0006895_CBC1	0.207007	0.0429516	4.01904	up	3.38541	3.77567	22.3202	2.91009	17.7492	2.64083	32.1626	2.95638	19.3426	8.97187	-7.7784	-7.695	-5.22036	-7.9531	-4.55906	-7.5453	-4.35567	-7.87294	-5.14146	-6.02286
hsa_circ_0077402_CBC1	0.119798	0.0068816	3.04947	up	113.069	38.3911	153.376	29.4718	36.5168	24.4763	117.271	23.0738	57.1351	24.3562	-2.71667	-4.34903	-2.43971	-4.6129	-3.51826	-4.33298	-2.48927	-4.90859	-3.57886	-4.58205
hsa-circRNA7445-27_CBC1	0.164325	0.0221967	5.52942	up	127.983	102.718	606.031	51.5136	435.352	88.5025	933.923	47.9849	257.625	67.6554	-2.53793	-2.92918	-0.457393	-3.80729	0.0572957	-2.47864	0.504178	-3.85227	-1.40603	-3.10814
hsa_circ_0068027_CBC1	0.085178	0.00107492	3.99147	up	40.8037	14.434	95.9332	15.4904	33.745	10.5121	83.6883	14.0869	45.0104	14.3476	-4.18711	-5.76033	-3.11668	-5.54086	-3.63214	-5.55231	-2.97603	-5.62049	-3.92298	-5.34554
hsa_circ_0138679_CBC1	0.154442	0.0182952	2.66558	up	35.2772	29.9498	71.3917	13.9062	26.8551	17.16	80.7799	18.2986	44.6064	13.3942	-4.39707	-4.70726	-3.54296	-5.69651	-3.96162	-4.84531	-3.02706	-5.24311	-3.93599	-5.44474
hsa_circ_0085446_CBC1	0.102125	0.00323826	3.29687	up	37.7692	20.8666	56.0305	13.246	43.9912	9.95098	57.1859	13.4698	35.5884	12.6996	-4.2986	-5.22861	-3.8925	-5.76668	-3.2496	-5.63145	-3.52539	-5.68511	-4.26183	-5.52156
hsa_circ_0084329_CBC1	0.190805	0.0344068	3.28339	up	347.485	312.407	1149.18	292.029	1167.58	161.549	1829.86	297.578	410.732	202.519	-1.09693	-1.32444	0.46575	-1.3042	1.48057	-1.61046	1.47454	-1.21965	-0.733109	-1.52636
hsa-circRNA5886-27_CBC1	0.110583	0.00485639	2.25598	up	620.577	374.974	983.947	231.36	305.869	178.711	434.982	265.953	578.115	188.541	-0.260269	-1.06108	0.241796	-1.64017	-0.451972	-1.4648	-0.598171	-1.38175	-0.239951	-1.62954
hsa-circRNA13698-33_CBC1	0.124104	0.00810976	3.29604	up	16.7504	7.49175	52.1945	5.78148	26.9993	13.4257	30.8163	7.91003	27.9262	10.9807	-5.47161	-6.70643	-3.99481	-6.96273	-3.95389	-5.19936	-4.41736	-6.45309	-4.61162	-5.73137
hsa_circ_0059725_CBC1	0.120864	0.00718047	8.21223	up	453.337	140.499	1344.63	63.4109	609.28	105.165	1661.85	69.3199	790.285	194.484	-0.713296	-2.47732	0.692356	-3.50751	0.542218	-2.22978	1.33559	-3.32158	0.211066	-1.58477
hsa-circRNA15585-9_CBC1	0.190816	0.034426	2.52574	up	178.457	170.691	562.509	147.746	551.346	116.324	398.968	125.957	211.946	119.185	-2.0583	-2.19649	-0.56491	-2.28719	0.398071	-2.08428	-0.722852	-2.45998	-1.68761	-2.29121
hsa_circ_0086022_CBC1	0.211164	0.0454576	2.38059	up	133.272	128.628	330.606	99.8666	330.982	81.4185	343.476	89.1003	124.201	84.4565	-2.4795	-2.60466	-1.33167	-2.85224	-0.338135	-2.599	-0.938916	-2.95942	-2.45863	-2.78813
hsa_circ_0086033_CBC1	0.144509	0.0144924	2.402	up	2042.63	1494.14	3817.08	1429.71	4146.14	1006.15	3486.03	1280.99	2250.22	1114.17	1.45848	0.933367	2.19761	0.98734	3.30881	1.02835	2.40439	0.886266	1.72069	0.933479
hsa_circ_0035558_CBC1	0.175796	0.0272548	2.38251	up	2461.58	1300.87	1557.8	1242.09	2647.95	647.728	3406.44	1029.15	2402.54	972.096	1.72763	0.733527	0.90465	0.784389	2.66192	0.392955	2.37107	0.570472	1.81518	0.736684
hsa_circ_0131597_CBC1	0.113306	0.00551077	2.51792	up	2221.02	1410.79	5734.18	1555.07	3729.49	1480.57	5185.27	1446.38	3591.71	1799.48	1.57927	0.85056	2.78473	1.1086	3.15602	1.58565	2.97722	1.06146	2.39529	1.6251
hsa-circRNA5806-26_CBC1	0.0792121	0.000478057	3.84295	up	282.77	125.462	578.008	128.681	335.779	83.6821	654.688	141.244	499.354	108.505	-1.39425	-2.64062	-0.525695	-2.48651	-0.317377	-2.55944	-0.00831806	-2.29472	-0.451244	-2.42666
hsa_circ_0014714_CBC1	0.0779478	0.000411154	2.74536	up	868.331	324.331	799.857	327.278	853.27	281.759	815.29	362.873	1040.23	287.229	0.224367	-1.2704	-0.0570429	-1.13979	1.02811	-0.80797	0.308188	-0.933452	0.607518	-1.02221
hsa-circRNA8788-3_CBC1	0.0868133	0.00123372	2.74357	up	846.979	466.709	1037.17	323.336	999.935	315.259	1130.08	348.564	1253.49	466.913	0.188448	-0.745351	0.317798	-1.15727	1.25695	-0.645898	0.779221	-0.991495	0.876574	-0.32126
hsa_circ_0003741_CBC1	0.152977	0.0177473	2.12473	up	7556.17	5740.67	28282.2	9987.23	24087.7	7252.09	23659.3	10798.3	13679	8288.26	3.34571	2.87527	5.08697	3.7917	5.84727	3.87789	5.16714	3.96175	4.32451	3.82858
hsa_circ_0052664_CBC1	0.161255	0.0210137	3.54188	up	78.0508	52.907	150.452	18.5532	88.0717	22.4948	25.1487	16.8252	100.379	12.1944	-3.25139	-3.88634	-2.46749	-5.28057	-2.24814	-4.45477	-4.71057	-5.36422	-2.76586	-5.58012
hsa_circ_0085948_CBC1	0.210173	0.0448982	2.70813	up	644.22	752.007	1541.19	513.178	1955.14	339.762	1684.57	395.335	935.442	391.867	-0.206326	-0.0571277	0.889192	-0.49085	2.22431	-0.53791	1.35519	-0.809841	0.45434	-0.574051
hsa_circ_0005103_CBC1	0.0925971	0.00193002	3.90908	up	1810.01	864.943	8051.55	1143.65	3197.02	1126.56	6477.1	1187.85	4768.73	1152.02	1.28405	0.144732	3.27441	0.665265	2.93377	1.19141	3.29815	0.777365	2.80423	0.981684
hsa_circ_0015295_CBC1	0.178629	0.028564	2.5764	up	92.3881	104.208	380.452	114.032	427.796	98.5035	407.844	126.489	277.404	97.9044	-3.0081	-2.90841	-1.12907	-2.66087	0.0320373	-2.32419	-0.691109	-2.45391	-1.29932	-2.57497
hsa_circ_0007703_CBC1	0.131679	0.010149	2.25109	up	18.8437	8.73604	56.7811	11.1056	14.1188	9.26884	22.7214	12.4135	21.1194	10.8664	-5.30173	-6.48475	-3.8733	-6.02095	-4.88919	-5.7339	-4.857	-5.80294	-5.01467	-5.74647
hsa_circ_0087478_CBC1	0.209459	0.0444021	2.06047	up	511.139	347.632	583.372	204.068	278.96	113.965	735.619	209.012	199.111	187.777	-0.540162	-1.17031	-0.512369	-1.82126	-0.58483	-2.11384	0.159833	-1.72933	-1.77773	-1.6354
hsa_circ_0094591_CBC1	0.127288	0.00906427	8.55596	up	13.7806	7.65787	59.7363	3.01173	17.4417	2.64083	77.8194	3.07867	49.7613	6.25524	-5.75317	-6.67479	-3.80011	-7.90357	-4.58427	-7.5453	-3.08092	-7.81446	-3.77821	-6.54321
hsa_circ_0080637_CBC1	0.103115	0.00337855	2.06633	up	647.42	330.177	999.8	358.626	471.361	336.842	968.584	650.366	1198.05	350.457	-0.199176	-1.24463	0.264855	-1.00783	0.171944	-0.55036	0.556751	-0.0916658	0.811305	-0.735176
hsa-circRNA15612-17_CBC1	0.115033	0.00581256	2.23737	up	1327.34	570.901	2273.7	733.142	1913.91	677.523	1803.42	1060.98	1041.57	622.143	0.836587	-0.454632	1.45019	0.0237823	2.19356	0.457836	1.45354	0.614403	0.609375	0.0928316
hsa-circRNA11458-6_CBC1	0.0843988	0.000999525	17.7535	up	280.378	37.0333	639.073	17.4723	303.696	31.663	675.375	15.0525	451.685	29.5208	-1.4065	-4.40098	-0.380803	-5.36717	-0.462259	-3.96156	0.0365623	-5.52485	-0.59599	-4.30461
hsa-circRNA12685-10_CBC1	0.151711	0.0172692	2.03666	up	1367.13	455.914	666.812	331.28	246.197	189.245	385.621	305.017	892.413	244.536	0.879198	-0.779112	-0.319505	-1.12226	-0.765075	-1.38218	-0.771942	-1.18403	0.386403	-1.25437
hsa-circRNA7280-12_CBC1	0.0988263	0.00275751	2.09233	up	4091.55	2192.36	8290.69	2447.17	3269.32	1762.73	3734.09	2691.08	4927.65	1934	2.4607	1.48654	3.31663	1.76273	2.96603	1.83731	2.50356	1.9572	2.85152	1.7291
hsa_circ_0112506_CBC1	0.177018	0.0277726	2.18189	up	110.656	80.8851	106.522	55.2106	110.2	29.6389	56.5729	41.4194	134.897	35.3691	-2.7478	-3.27393	-2.96564	-3.70729	-1.92476	-4.05687	-3.54094	-4.06454	-2.33945	-4.04385
hsa_circ_0002662_CBC1	0.150405	0.0167985	3.6246	up	152.209	113.016	358.469	59.5916	103.244	56.7981	404.909	48.3463	341.074	65.0406	-2.28782	-2.79135	-1.21494	-3.59713	-2.01883	-3.11852	-0.701529	-3.84144	-1.00122	-3.165
hsa_circ_0125357_CBC1	0.169357	0.0244016	6.42915	up	174.582	16.4753	135.142	7.55874	39.6928	10.8424	444.338	30.634	14.3347	12.6988	-2.08997	-5.5695	-2.62231	-6.57602	-3.39794	-5.50768	-0.567469	-4.49971	-5.57373	-5.52165
hsa_circ_0095649_CBC1	0.082912	0.00091445	6.25199	up	53.1505	13.1116	138.383	11.9697	52.0613	15.3503	139.812	13.9929	68.821	11.0675	-3.80572	-5.89895	-2.58812	-5.91285	-3.0066	-5.00609	-2.23564	-5.63015	-3.31039	-5.72001
hsa_circ_0085761_CBC1	0.200849	0.0396903	2.34523	up	190.941	214.174	729.841	202.18	740.592	164.862	456.828	236.25	447.324	170.489	-1.96075	-1.86909	-0.189202	-1.83467	0.823793	-1.58118	-0.527475	-1.5526	-0.609986	-1.77474
hsa_circ_0003243_CBC1	0.122183	0.00750349	2.03318	up	3008.44	1879.72	7609.85	2480.66	4625.61	1950.24	5231.13	2601.36	3095.38	2017.95	2.01706	1.26457	3.19301	1.78234	3.46668	1.98314	2.98992	1.90828	2.18074	1.7904
hsa_circ_0085210_CBC1	0.146777	0.0152848	2.35159	up	241.793	241.732	642.253	204.464	483.701	157.221	601.389	228.949	512.467	175.018	-1.6201	-1.69447	-0.373644	-1.81846	0.209228	-1.64964	-0.130829	-1.59789	-0.413847	-1.73691
hsa_circ_0085478_CBC1	0.175021	0.026815	2.07992	up	36.9692	35.688	126.475	48.703	135.454	38.2451	69.07	37.8185	67.0241	28.9804	-4.32948	-4.45436	-2.71794	-3.88823	-1.62708	-3.68909	-3.253	-4.19575	-3.34856	-4.33126
hsa_circ_0067786_CBC1	0.0926002	0.00193066	2.05915	up	1789.84	1112.03	2452.89	805.018	1318.86	598.787	1652.08	929.05	1820	913.384	1.26788	0.507256	1.55963	0.158712	1.65633	0.279609	1.32708	0.422839	1.41456	0.646807
hsa_circ_0064566_CBC1	0.0926958	0.00194459	10.6005	up	28.7734	9.49841	92.3636	5.58016	47.6409	2.64083	102.016	11.3748	62.8007	3.68148	-4.69107	-6.36404	-3.17139	-7.01386	-3.13462	-7.5453	-2.69033	-5.929	-3.44245	-7.30799
hsa_circ_0012375_CBC1	0.0739087	7.74793e-05	3.86276	up	196.422	53.6782	277.009	57.1693	120.386	48.6009	210.581	46.1618	174.787	39.3865	-1.91992	-3.86546	-1.58685	-3.657	-1.79722	-3.34338	-1.64475	-3.90814	-1.96571	-3.88864
hsa_circ_0027108_CBC1	0.115773	0.00602022	2.3958	up	32.7099	19.632	79.4873	16.9454	31.5719	17.5506	50.2291	17.6943	62.8429	30.7351	-4.50608	-5.31659	-3.38799	-5.41135	-3.72817	-4.81285	-3.71253	-5.29156	-3.44148	-4.24646
hsa_circ_0018761_CBC1	0.093079	0.00199234	2.05967	up	405.675	219.968	430.73	255.865	266.271	150.574	516.592	208.531	479.825	170.292	-0.873556	-1.83058	-0.950003	-1.49493	-0.651991	-1.71196	-0.3501	-1.73265	-0.508797	-1.77641
hsa-circRNA8294-12_CBC1	0.17273	0.025838	2.12424	up	2843.13	1683.36	6300.99	1839.34	1467.64	1328.92	6246.51	1581.51	3029.87	1710.01	1.93553	1.1054	2.92072	1.3508	1.81054	1.42974	3.24585	1.19031	2.14988	1.55152
hsa-circRNA15920-19_CBC1	0.11306	0.00545278	2.55417	up	53.7224	41.8736	71.0162	20.6523	76.3544	23.7938	86.8035	34.7711	116.356	36.5904	-3.79028	-4.22376	-3.55056	-5.12593	-2.4541	-4.37377	-2.9233	-4.31695	-2.55276	-3.99488
hsa_circ_0043172_CBC1	0.198418	0.038335	2.46119	up	184.69	217.548	337.366	134.898	370.918	86.1124	514.02	142.813	393.675	138.792	-2.00878	-1.84654	-1.30247	-2.41844	-0.173787	-2.51814	-0.3573	-2.27879	-0.794301	-2.07149
hsa-circRNA11615-3_CBC1	0.10171	0.00317243	2.2548	up	708.098	434.75	1165.64	336.883	602.335	306.816	1128.97	400.646	750.709	388.409	-0.0699298	-0.847686	0.48626	-1.09806	0.525679	-0.685061	0.777804	-0.790587	0.136947	-0.586836
hsa_circ_0085230_CBC1	0.164963	0.0224853	2.14209	up	311.865	344.237	855.121	292.733	619.18	222.819	691.657	314.331	556.13	193.002	-1.25296	-1.18447	0.0393441	-1.30073	0.565472	-1.14656	0.0709297	-1.14063	-0.295884	-1.5958
hsa-circRNA7280-47_CBC1	0.0859738	0.00116053	2.1532	up	8366	4135.89	16504.9	5848.13	7699.42	3446.34	8379.63	5742.28	10251.9	3987.57	3.49259	2.40225	4.30997	3.01959	4.20179	2.80456	3.66969	3.05064	3.90844	2.77302
hsa_circ_0084473_CBC1	0.108927	0.00449561	3.06012	up	2610.95	1584.36	7845.77	1627.65	4674.38	1761.72	8232.5	1703.08	4096.9	1504.54	1.81262	1.01795	3.23706	1.17441	3.48182	1.83648	3.64413	1.29716	2.58515	1.36684
hsa_circ_0073746_CBC1	0.12849	0.0093497	3.90029	up	65.8946	28.7888	163.604	11.6111	60.9344	23.7353	145.126	48.2835	112.971	30.1287	-3.49565	-4.76429	-2.34657	-5.95674	-2.77956	-4.37733	-2.18182	-3.84331	-2.59536	-4.2752
hsa_circ_0076804_CBC1	0.140174	0.0127838	5.5247	up	61.1829	30.2881	166.319	20.6545	66.4475	35.5304	179.084	16.8393	301.044	18.303	-3.60268	-4.69105	-2.32283	-5.12578	-2.6546	-3.79531	-1.87849	-5.36301	-1.18133	-4.99426
hsa-circRNA13646-22_CBC1	0.125014	0.00833277	7.43444	up	579.222	162.959	2432.7	102.089	1226.43	87.507	865.442	123.509	502.243	177.919	-0.359762	-2.26336	1.5477	-2.82048	1.5515	-2.49496	0.394311	-2.4883	-0.442922	-1.71319
hsa_circ_0003931_CBC1	0.1333	0.0106154	2.94992	up	378.129	164.733	567.046	162.891	158.213	138.683	665.552	131.957	508.499	101.235	-0.975002	-2.24775	-0.553318	-2.1464	-1.40302	-1.83065	0.0154247	-2.39285	-0.425061	-2.52671
hsa_circ_0131587_CBC1	0.215677	0.0477691	2.24674	up	383.867	258.668	587.879	217.504	203.458	229.915	1201.2	217.28	549.874	182.307	-0.953274	-1.59677	-0.501266	-1.72927	-1.04015	-1.10134	0.867284	-1.67336	-0.312205	-1.67805
hsa_circ_0084481_CBC1	0.160825	0.0208564	3.29281	up	173.655	162.477	601.422	99.1029	402.976	151.043	771.736	108.604	312.605	96.0481	-2.09765	-2.26764	-0.468407	-2.86331	-0.0541945	-1.70747	0.228981	-2.67384	-1.12697	-2.60259
hsa_circ_0056040_CBC1	0.0828733	0.000890247	7.12428	up	329.653	92.3639	513.574	51.5275	353.418	74.5362	570.644	42.3652	511.693	61.2689	-1.17293	-3.08247	-0.696212	-3.8069	-0.243514	-2.72642	-0.206535	-4.03196	-0.416029	-3.25119
hsa_circ_0006710_CBC1	0.128376	0.00930502	2.21448	up	2477.19	1455.92	6050.15	1689.89	3495.8	1459.02	3608.79	1412.64	3381.72	2290.13	1.73676	0.895982	2.86211	1.22855	3.06266	1.5645	2.45432	1.02741	2.30838	1.97294
hsa_circ_0132917_CBC1	0.088851	0.00150411	3.26293	up	817.856	417.344	1782.73	428.531	1075.67	323.645	2027.32	437.161	1259.44	413.864	0.137968	-0.906635	1.09923	-0.750912	1.36228	-0.608023	1.62238	-0.664751	0.883399	-0.495259
hsa_circ_0085168_CBC1	0.192564	0.0352875	2.1844	up	1334.56	1119.79	2307.11	1093.02	3206.7	725.148	2687.36	1061.43	1921.94	1052.76	0.844411	0.517281	1.47123	0.599941	2.93813	0.555842	2.02899	0.615021	1.49319	0.851691
hsa-circRNA4993-6_CBC1	0.17142	0.0252389	2.39115	up	27.168	21.6471	54.9361	12.9597	11.0613	6.77323	38.214	8.05676	37.7686	19.2587	-4.7739	-5.17563	-3.92096	-5.79821	-5.2413	-6.18645	-4.10695	-6.42657	-4.17605	-4.92083
hsa-circRNA7508-3_CBC1	0.12012	0.00700508	2.63754	up	99.2016	44.8006	118.607	49.4609	109.707	23.6998	109.392	62.037	147.015	48.2851	-2.90544	-4.12628	-2.81059	-3.86595	-1.93123	-4.37949	-2.58962	-3.48172	-2.21535	-3.59477
hsa_circ_0136925_CBC1	0.0915455	0.00187818	2.23738	up	80.7339	34.7023	112.28	40.7112	95.6538	42.0084	143.434	61.2984	75.6969	44.6448	-3.20263	-4.49477	-2.88969	-4.14681	-2.12899	-3.55368	-2.19874	-3.499	-3.173	-3.70785
hsa_circ_0009100_CBC1	0.0882947	0.00139387	4.34096	up	81.1302	24.8108	201.241	30.4557	117.839	54.7425	294.087	42.3078	151.68	30.7715	-3.19557	-4.97883	-2.04786	-4.56552	-1.82807	-3.1717	-1.16288	-4.03392	-2.17028	-4.24475
hsa_circ_0017790_CBC1	0.100133	0.00293259	9.50725	up	157.018	44.6944	362.879	18.4553	300.063	52.4673	606.614	24.8757	412.018	49.4288	-2.24295	-4.12971	-1.19729	-5.2882	-0.47962	-3.23294	-0.118346	-4.80011	-0.728601	-3.56099
hsa-circRNA6297-9_CBC1	0.105363	0.00375206	16.5704	up	173.971	44.3065	398.988	8.14756	301.353	23.0278	727.045	15.6816	385.228	34.7959	-2.09503	-4.14228	-1.06044	-6.4678	-0.473433	-4.42098	0.142918	-5.46577	-0.825596	-4.06742
hsa-circRNA15058-21_CBC1	0.197101	0.0375732	15.4367	up	462.135	28.6895	1044.83	32.8479	12.8117	30.2041	977.624	20.196	794.767	9.22646	-0.685566	-4.76928	0.328414	-4.45644	-5.02936	-4.02962	0.570154	-5.10077	0.219225	-5.98249
hsa_circ_0014670_CBC1	0.101044	0.00304525	2.00152	up	868.359	451.621	1023.77	489.044	862.488	335.94	833.329	509.933	1043.1	530.446	0.224413	-0.79276	0.299033	-0.560344	1.04362	-0.554232	0.339761	-0.44261	0.611504	-0.137208
hsa-circRNA13518-97_CBC1	0.0870077	0.00124805	2.10852	up	3520.68	2491.62	8159.36	2963.59	4164.73	2042.13	5064.01	2587.07	6819.39	2457.93	2.2439	1.67114	3.2936	2.03896	3.31527	2.04957	2.94308	1.90033	3.32026	2.07496
hsa_circ_0065938_CBC1	0.191333	0.0347122	2.25573	up	168.285	190.231	505.577	116.607	216.466	81.3471	282.615	95.0725	163.971	82.3914	-2.14297	-2.04012	-0.718855	-2.62866	-0.950744	-2.60027	-1.22029	-2.86582	-2.05787	-2.82385
hsa_circ_0065036_CBC1	0.12013	0.00701047	6.35886	up	55.8485	31.5245	326.379	23.3141	112.967	30.0637	360.693	28.5907	207.87	22.7365	-3.73429	-4.63333	-1.35024	-4.95103	-1.88899	-4.03634	-0.868353	-4.5993	-1.71562	-4.68133
hsa_circ_0036928_CBC1	0.0767958	0.000342315	4.50432	up	185.087	62.0085	346.272	54.888	366.492	69.2003	369.476	111.887	450.226	77.3483	-2.00567	-3.65734	-1.26488	-3.71575	-0.191104	-2.83358	-0.833643	-2.63087	-0.600659	-2.91497
hsa_circ_0077158_CBC1	0.0799323	0.000513353	16.9796	up	67.0172	10.7279	163.427	6.40378	114.525	8.86263	140.583	8.26035	105.717	2.54025	-3.47128	-6.18844	-2.34814	-6.81524	-1.86923	-5.79856	-2.22771	-6.39057	-2.6911	-7.8433
hsa_circ_0021538_CBC1	0.101372	0.00309418	4.57085	up	76.7752	27.7558	223.054	20.9124	65.7887	21.5471	183.335	27.5328	75.9442	22.0843	-3.27517	-4.81701	-1.89939	-5.10788	-2.66897	-4.51687	-1.84464	-4.6537	-3.1683	-4.72332
hsa-circRNA11458-30_CBC1	0.0981844	0.00262164	8.88419	up	51.6823	16.9294	152.391	10.7244	62.9116	12.2211	192.249	9.14922	182.242	14.9447	-3.84614	-5.53027	-2.44901	-6.07134	-2.73349	-5.33499	-1.77615	-6.24312	-1.90545	-5.28671
hsa_circ_0139455_CBC1	0.0859738	0.00117619	7.70193	up	139.858	22.7155	137.222	14.733	63.2305	22.4119	192.358	17.9762	115.536	7.13869	-2.40991	-5.10612	-2.60027	-5.61318	-2.72619	-4.46009	-1.77533	-5.26876	-2.56296	-6.35261
hsa-circRNA15570-45_CBC1	0.154511	0.0183488	2.26537	up	116.484	118.839	281.372	80.7717	194.564	66.028	257.679	105.26	196.774	78.5758	-2.67375	-2.71887	-1.56431	-3.15839	-1.10464	-2.90128	-1.35355	-2.71896	-1.79476	-2.89226
hsa-circRNA14844-24_CBC1	0.178664	0.0285781	2.02665	up	31.8007	32.3242	67.4255	21.4753	22.8442	16.9582	45.6841	21.7503	32.2013	7.96172	-4.54675	-4.59719	-3.62542	-5.06956	-4.19499	-4.86238	-3.84936	-4.99381	-4.40612	-6.19519
hsa_circ_0090954_CBC1	0.102996	0.00336496	3.76383	up	92.8161	44.9217	162.211	40.1927	97.7439	38.61	295.133	39.9455	138.219	27.6054	-3.00143	-4.12239	-2.35891	-4.1653	-2.09781	-3.67539	-1.15776	-4.11681	-2.30436	-4.40139
hsa_circ_0049744_CBC1	0.111241	0.00498577	2.26307	up	138.593	81.2684	264.079	97.1543	178.752	60.0001	165.536	114.167	211.512	69.0115	-2.42303	-3.26711	-1.65582	-2.89196	-1.22692	-3.0394	-1.99198	-2.60177	-1.69057	-3.07951
hsa_circ_0072763_CBC1	0.106328	0.00402658	16.2673	up	62.3415	14.6557	123.269	2.81746	87.9139	6.69061	222.056	4.23227	93.1208	10.145	-3.57561	-5.73834	-2.75498	-7.99977	-2.25072	-6.20415	-1.5682	-7.35534	-2.87413	-5.84557
hsa-circRNA14844-6_CBC1	0.0739087	0.000193082	3.34235	up	150.106	51.1474	221.743	52.605	91.3748	44.2267	157.809	40.1402	150.298	35.0205	-2.3079	-3.93514	-1.9079	-3.77704	-2.19502	-3.47944	-2.06095	-4.1098	-2.18348	-4.05814
hsa_circ_0085426_CBC1	0.170528	0.0248384	2.01392	up	3834.44	3515.55	9443.3	3186.39	8304.55	2627.45	5385.68	3351.8	5281.52	2531.44	2.36706	2.1678	3.50443	2.14354	4.31094	2.41316	3.03193	2.27395	2.95157	2.11747
hsa_circ_0073747_CBC1	0.203362	0.0410666	2.53678	up	13.8636	7.52528	21.9583	2.96055	5.27924	6.48215	27.1505	8.47129	22.1875	7.28601	-5.74451	-6.69998	-5.24395	-7.9283	-6.30841	-6.24982	-4.60008	-6.35419	-4.94349	-6.32314
hsa_circ_0052392_CBC1	0.0739087	0.000161062	2.0851	up	1010.81	417.458	841.639	359.02	437.87	277.837	709.748	361.421	754.093	325.115	0.443558	-0.906242	0.016416	-1.00625	0.0656166	-0.828195	0.108181	-0.939236	0.143435	-0.843464
hsa_circ_0085245_CBC1	0.168737	0.0241936	2.27186	up	472.63	471.088	860.068	379.573	842.211	225.871	860.519	368.124	735.8	233.008	-0.653168	-0.731876	0.0476656	-0.925932	1.00929	-1.12693	0.386081	-0.912724	0.108006	-1.32403
hsa_circ_0121228_CBC1	0.0767958	0.000369566	6.42848	up	575.737	169.428	1769.55	203.739	1340.04	164.419	1164.54	167.313	941.952	138.946	-0.368469	-2.2072	1.08852	-1.82359	1.67932	-1.58506	0.822567	-2.05036	0.464347	-2.06989
hsa_circ_0034565_CBC1	0.088851	0.00151373	9.7039	up	74.7401	7.65448	237.19	14.7629	63.9773	18.1019	276.079	12.8898	134.222	17.9177	-3.31392	-6.67542	-1.81074	-5.61026	-2.70926	-4.76822	-1.25404	-5.74861	-2.34669	-5.02496
hsa-circRNA3115_CBC1	0.159787	0.020459	2.09169	up	193.236	94.5701	157.992	141.102	151.727	62.2356	253.019	108.822	211.269	66.1889	-1.94351	-3.04842	-2.39693	-2.35357	-1.46341	-2.98662	-1.37988	-2.67095	-1.69223	-3.13975
hsa_circ_0020491_CBC1	0.108372	0.0043618	9.54397	up	37.4978	8.39	67.2793	3.7878	29.4536	7.74551	101.61	3.12743	70.8904	8.49288	-4.309	-6.54306	-3.62855	-7.57281	-3.82837	-5.99293	-2.69609	-7.79179	-3.26765	-6.10202
hsa-circRNA2520-31_CBC1	0.102125	0.00323953	4.20392	up	153.569	53.2998	337.825	50.8717	123.15	61.9252	429.049	53.6311	204.749	45.9134	-2.27499	-3.87567	-1.30051	-3.82538	-1.76447	-2.99383	-0.617985	-3.69177	-1.73745	-3.66743
hsa-circRNA12269-7_CBC1	0.160197	0.0206275	2.19334	up	133.017	92.8537	179.929	53.1939	77.426	73.2431	141.243	63.8366	273.235	59.0074	-2.48227	-3.07484	-2.20936	-3.76098	-2.434	-2.75167	-2.22094	-3.44046	-1.32116	-3.30545
hsa_circ_0085488_CBC1	0.172267	0.0256361	2.0966	up	2162.98	2074.61	4901.68	1526.68	4357.36	1335.08	2130.15	1313.47	2775.16	1174.01	1.54107	1.4069	2.55842	1.08202	3.3805	1.43642	1.69376	0.922396	2.02319	1.00895
hsa_circ_0125969_CBC1	0.13235	0.0103309	2.02355	up	394.108	241.187	662.026	177.551	196.013	148.333	322.595	228.159	489.847	158.97	-0.915289	-1.69772	-0.329898	-2.02208	-1.09394	-1.7336	-1.0294	-1.60288	-0.478976	-1.87566
hsa-circRNA15619-8_CBC1	0.0980772	0.00260248	2.40412	up	155.149	84.6089	210.146	62.6931	83.2552	50.739	146.013	76.3879	237.18	55.0688	-2.26022	-3.20899	-1.98539	-3.52393	-2.32927	-3.28127	-2.17303	-3.1815	-1.52533	-3.40511
hsa_circ_0004482_CBC1	0.0814593	0.000825263	2.1432	up	638.942	301.404	508.988	241.55	639.542	266.208	479.96	284.876	889.648	344.076	-0.218195	-1.37617	-0.709152	-1.57799	0.612152	-0.889878	-0.456212	-1.28258	0.381927	-0.761687
hsa_circ_0124704_CBC1	0.140158	0.0127666	5.66316	up	145.162	77.8757	1093.14	58.1665	337.134	35.3867	310.424	54.0307	181.55	57.8062	-2.35621	-3.32863	0.393625	-3.63205	-0.311565	-3.80115	-1.08489	-3.68107	-1.91094	-3.33512
hsa_circ_0091283_CBC1	0.120216	0.00702702	2.46177	up	172.309	39.1531	88.202	28.1939	52.9721	27.8923	39.657	21.9092	61.5086	31.143	-2.10888	-4.32067	-3.2379	-4.67685	-2.98158	-4.14449	-4.05348	-4.98331	-3.47245	-4.22743
hsa_circ_0135706_CBC1	0.175498	0.0271204	2.34124	up	115.674	114.647	364.063	93.7237	317.85	81.3685	178.34	93.61	185.699	74.4753	-2.68382	-2.77067	-1.1926	-2.94382	-0.396543	-2.59989	-1.88449	-2.88818	-1.87834	-2.96958
hsa_circ_0016888_CBC1	0.136924	0.0117679	2.36831	up	154.238	79.0422	149.66	70.5105	116.88	58.4252	123.522	78.0012	407.21	69.3631	-2.26872	-3.30718	-2.4751	-3.3544	-1.83986	-3.07777	-2.41436	-3.15135	-0.745535	-3.07217
hsa-circRNA11993-4_CBC1	0.105414	0.00377421	3.41908	up	76.5859	52.7267	285.155	55.5559	152.886	45.5762	162.229	44.0032	212.971	40.6499	-3.27873	-3.89127	-1.54504	-3.6983	-1.45243	-3.43608	-2.02109	-3.97724	-1.68065	-3.84309
hsa_circ_0135921_CBC1	0.187926	0.0329244	2.35962	up	619.252	611.514	1574.84	518.296	2181.38	451.607	1211.43	581.718	1040.9	426.008	-0.263352	-0.355487	0.920348	-0.476533	2.38228	-0.127365	0.879511	-0.252597	0.608458	-0.453533
hsa_circ_0084287_CBC1	0.19696	0.0375079	2.95829	up	56.6915	63.9405	179.813	54.3446	140.554	36.7384	286.993	38.504	73.1678	26.1309	-3.71267	-3.61307	-2.21029	-3.7301	-1.57376	-3.74707	-1.19811	-4.16984	-3.22203	-4.48058
hsa_circ_0102306_CBC1	0.114546	0.00572169	2.18814	up	39.1944	20.9379	56.9394	15.4564	22.2981	15.0031	41.4971	14.7234	29.11	16.2142	-4.24516	-5.22368	-3.86929	-5.54404	-4.22989	-5.0391	-3.98804	-5.55673	-4.55172	-5.16908
hsa-circRNA13021-5_CBC1	0.088851	0.00149713	3.69221	up	170.498	75.5681	378.805	51.397	125.028	46.2699	206.965	49.263	206.177	54.8641	-2.12412	-3.37202	-1.13533	-3.81055	-1.74264	-3.41429	-1.66974	-3.81434	-1.72743	-3.41048
hsa_circ_0085990_CBC1	0.149893	0.0166177	5.53786	up	67.0494	35.9434	228.519	36.6806	467.218	25.2429	272.627	33.1283	143.295	47.1056	-3.47058	-4.44408	-1.86447	-4.29722	0.159208	-4.28849	-1.2722	-4.38678	-2.25232	-3.63044
hsa-circRNA14595-3_CBC1	0.218139	0.0492579	2.66766	up	1408.93	1472.3	1347.8	500.797	2115.85	837.001	2566.81	303.733	1767.38	696.197	0.922648	0.912126	0.695744	-0.526085	2.33828	0.762795	1.96278	-1.19011	1.37223	0.255081
hsa_circ_0001046_CBC1	0.160272	0.0206662	2.20084	up	327.789	278.706	626.943	145.696	460.012	185.843	532.86	389.372	337.118	108.263	-1.18111	-1.48913	-0.40845	-2.30735	0.136785	-1.40835	-0.30537	-0.831767	-1.01805	-2.42988
hsa_circ_0068894_CBC1	0.102076	0.00322494	2.50937	up	344.422	205.9	621.332	137.731	197.616	102.567	308.135	159.515	513.589	140.22	-1.1097	-1.92593	-0.42142	-2.38846	-1.08219	-2.26586	-1.09556	-2.11922	-0.410693	-2.05672
hsa-circRNA626-11_CBC1	0.105417	0.00379055	2.66064	up	489.253	270.203	657.187	315.763	777.883	212.518	639.141	227.338	993.762	279.58	-0.603297	-1.53383	-0.340482	-1.19147	0.894666	-1.21485	-0.0429918	-1.60808	0.541594	-1.06115
hsa-circRNA537-7_CBC1	0.11898	0.00666902	2.27084	up	760.667	293.255	390.606	277.925	620.43	261.406	707.567	270.534	913.972	331.3	0.0333856	-1.41572	-1.09107	-1.37562	0.568382	-0.916141	0.103741	-1.35711	0.420843	-0.816276
hsa_circ_0132623_CBC1	0.126196	0.00867309	2.03833	up	352.227	233.917	581.987	204.725	365.212	141.375	317.382	248.819	414.666	160.785	-1.07737	-1.74188	-0.515798	-1.81662	-0.196155	-1.80291	-1.0529	-1.47782	-0.719359	-1.85928
hsa_circ_0103508_CBC1	0.149689	0.0165238	2.1946	up	126.45	68.8193	152.656	88.3101	116.719	30.658	162.384	70.0115	128.642	68.5527	-2.55531	-3.50699	-2.4465	-3.02966	-1.84185	-4.0081	-2.01972	-3.30725	-2.40795	-3.08913
hsa_circ_0135606_CBC1	0.217064	0.048659	2.18958	up	533.751	529.864	1146.21	400.117	1324.88	269.114	806.708	457.7	747.854	359.9	-0.477711	-0.562252	0.462011	-0.849888	1.6629	-0.874215	0.292921	-0.598513	0.131448	-0.696819
hsa-circRNA15543-4_CBC1	0.215188	0.0474557	2.20033	up	1550.34	1418.05	4449.29	1083.87	3746.97	1080.98	3239.47	1228.48	1746	1343.28	1.06063	0.857968	2.41872	0.587807	3.16276	1.13184	2.29856	0.825881	1.35467	1.20327
hsa_circ_0017002_CBC1	0.195352	0.036687	2.52163	up	28.6154	35.6964	84.1232	15.5956	42.0221	16.5078	40.3597	18.855	107.773	24.0901	-4.69902	-4.45402	-3.30621	-5.5311	-3.31567	-4.90121	-4.02814	-5.19989	-2.66331	-4.5979
hsa-circRNA8848-24_CBC1	0.154199	0.0181597	2.71859	up	228.24	228.446	1047.72	238.183	901.69	223.581	945.272	328.862	737.807	244.833	-1.70333	-1.77602	0.332395	-1.59824	1.10774	-1.14164	0.521603	-1.07543	0.111936	-1.25262
hsa_circ_0007726_CBC1	0.0889671	0.00153006	5.17381	up	13.0523	5.4669	34.9028	3.15378	11.91	2.64083	33.8826	6.96956	33.4357	5.05378	-5.83151	-7.16101	-4.57537	-7.83708	-5.13464	-7.5453	-4.28051	-6.6357	-4.35184	-6.85091
hsa-circRNA8483-3_CBC1	0.101234	0.00307955	5.77137	up	171.419	85.981	447.173	47.8053	305.274	34.239	349.159	64.3225	377.582	51.4805	-2.11635	-3.18578	-0.895952	-3.91507	-0.454782	-3.84872	-0.91524	-3.42952	-0.854515	-3.50232
hsa_circ_0068858_CBC1	0.0739087	0.000187363	3.59454	up	45.8515	15.9957	118.537	21.7529	41.3736	15.9098	105.079	25.3148	92.4107	25.1149	-4.01884	-5.61212	-2.81145	-5.05103	-3.33811	-4.95444	-2.64765	-4.77486	-2.88518	-4.5378
hsa_circ_0085456_CBC1	0.153158	0.0178	5.33269	up	198.81	160.982	1387.82	120.842	1419.29	117.853	759.413	108.066	368.309	99.1562	-1.90249	-2.28098	0.737963	-2.57719	1.76221	-2.06545	0.205759	-2.681	-0.89039	-2.55664
hsa_circ_0112473_CBC1	0.161293	0.0210316	2.40481	up	107.6	105.481	216.437	95.2892	165.364	75.3678	237.115	65.5754	500.534	110.655	-2.78819	-2.89089	-1.94284	-2.91992	-1.33924	-2.71041	-1.47354	-3.40169	-0.44784	-2.39835
hsa-circRNA7581-7_CBC1	0.205722	0.0422109	2.10903	up	501.674	481.888	1263.44	397.447	1457.9	403.454	944.348	390.089	612.054	410.74	-0.567128	-0.699176	0.602498	-0.859546	1.80093	-0.290028	0.520193	-0.829113	-0.157649	-0.50619
hsa_circ_0113441_CBC1	0.0897647	0.00163681	3.80991	up	153.623	81.9424	297.68	63.0419	151.655	48.0621	245.431	49.022	245.766	41.4142	-2.27448	-3.25519	-1.48302	-3.51593	-1.46409	-3.35946	-1.42381	-3.82141	-1.47402	-3.81622
hsa_circ_0084382_CBC1	0.178006	0.0282834	3.49735	up	48.1932	51.118	164.296	27.5385	145.752	29.4509	255.721	35.475	66.0654	24.5065	-3.94698	-3.93597	-2.34049	-4.71079	-1.52137	-4.06605	-1.36456	-4.28804	-3.36934	-4.57318
hsa-circRNA15230-1_CBC1	0.19326	0.0356192	2.0678	up	295.967	257.338	1135.31	200.431	213.223	123.068	325.863	188.673	369.357	184.221	-1.32844	-1.60421	0.448224	-1.8472	-0.972524	-2.00297	-1.01486	-1.87703	-0.886292	-1.66297
hsa_circ_0133487_CBC1	0.0948644	0.00222417	2.44225	up	396.485	167.571	860.973	254.367	364.155	143.411	371.63	262.658	566.133	181.339	-0.906611	-2.2231	0.0491828	-1.5034	-0.200334	-1.78227	-0.825258	-1.39973	-0.270166	-1.68572
hsa-circRNA2506-2_CBC1	0.0807892	0.000572255	3.27252	up	252.913	98.1382	485.117	90.1225	218.567	105.046	318.995	85.0107	247.822	69.1714	-1.55524	-2.99499	-0.778452	-3.00035	-0.936808	-2.23141	-1.04559	-3.0272	-1.462	-3.07617
hsa_circ_0000171_CBC1	0.0739087	0.000104608	9.91922	up	120.498	13.3159	179.528	19.0695	133.3	24.1629	192.452	13.6222	220.277	14.7325	-2.62487	-5.87665	-2.21258	-5.24097	-1.65021	-4.35157	-1.77463	-5.66888	-1.63199	-5.30734
hsa-circRNA7460-3_CBC1	0.169258	0.024347	2.16986	up	491.993	348.565	877.143	341.769	1085.38	255.07	452.305	289.239	661.973	320.87	-0.595241	-1.16645	0.0760274	-1.07729	1.37524	-0.951538	-0.541831	-1.26065	-0.0445358	-0.862426
hsa-circRNA16245-7_CBC1	0.0883268	0.0014129	13.4483	up	34724.1	7045.32	34416.8	1431.54	16007.9	1650.31	24492.3	717.553	29789.3	2569.85	5.54592	3.17072	5.37018	0.98919	5.25775	1.74223	5.21706	0.0501678	5.44734	2.1392
hsa-circRNA10149-20_CBC1	0.0908496	0.00181288	3.65667	up	64.2167	27.9998	89.0405	24.5075	60.3481	24.8922	120.103	20.1571	100.883	17.9653	-3.53286	-4.80438	-3.22425	-4.87902	-2.79351	-4.30867	-2.45486	-5.10356	-2.75862	-5.02113
hsa-circRNA7275-58_CBC1	0.125564	0.00848249	2.44645	up	83.5042	55.187	336.964	76.895	81.4642	48.9199	192.771	52.8504	137	60.899	-3.15396	-3.82547	-1.30419	-3.22935	-2.36065	-3.33394	-1.77224	-3.71293	-2.31713	-3.25992
hsa_circ_0082843_CBC1	0.123271	0.00783629	3.49483	up	245.8	75.5292	484.658	59.6999	94.499	76.6314	313.529	90.4947	286.32	59.9604	-1.59639	-3.37277	-0.779819	-3.59451	-2.14652	-2.68643	-1.07053	-2.93701	-1.25368	-3.28233
hsa_circ_0062270_CBC1	0.205894	0.042344	2.3094	up	57.3144	36.1793	136.404	18.8615	45.2897	44.1313	95.5184	35.3197	75.9957	35.5802	-3.69691	-4.43464	-2.60889	-5.25679	-3.20763	-3.48256	-2.78528	-4.29437	-3.16732	-4.03527
hsa_circ_0096090_CBC1	0.0739087	2.15982e-05	2.50842	up	2467.2	1132.41	4249.5	1391.62	1956.06	1020.43	3647.6	1400.85	5508.72	1781.67	1.73092	0.533448	2.35244	0.948387	2.22499	1.04867	2.46975	1.01531	3.01234	1.61074
hsa-circRNA509-15_CBC1	0.0962491	0.00234328	2.22212	up	1341.69	600.555	864.278	443.231	1230.31	439.168	918.554	523.683	1582.62	604.824	0.852104	-0.381577	0.0547104	-0.702252	1.55607	-0.167661	0.480239	-0.404222	1.21294	0.0521005
hsa_circ_0132907_CBC1	0.109422	0.00461334	2.53448	up	111.483	70.1703	188.276	48.9944	106.74	41.755	197.427	58.4478	138.634	67.5965	-2.73706	-3.47894	-2.14394	-3.87962	-1.97078	-3.56241	-1.73781	-3.5677	-2.30003	-3.10939
hsa-circRNA2910-9_CBC1	0.0807892	0.000575778	9.1407	up	131.482	24.5837	234.762	26.4419	142.49	20.1802	475.802	23.5924	145.63	14.9265	-2.49902	-4.9921	-1.82559	-4.76941	-1.55403	-4.61142	-0.468765	-4.87652	-2.229	-5.28847
hsa_circ_0060736_CBC1	0.125964	0.00862641	2.16679	up	118.372	98.6693	364.922	106.83	104.78	66.2733	201.256	92.3799	331.543	94.7718	-2.65055	-2.9872	-1.1892	-2.755	-1.99752	-2.89593	-1.71009	-2.90727	-1.04211	-2.62188
hsa_circ_0014108_CBC1	0.0932621	0.00201767	2.09088	up	749.066	270.584	701.86	392.708	623.375	341.024	775.805	431.42	894.963	352.301	0.0112148	-1.5318	-0.245602	-0.876851	0.575212	-0.53256	0.236568	-0.683824	0.390521	-0.727604
hsa_circ_0065257_CBC1	0.187323	0.0325354	2.10706	up	950.975	1093.21	2332.59	607.423	1274.47	477.277	1439.6	674.073	1374.51	609.83	0.355528	0.482627	1.48707	-0.247607	1.60694	-0.047606	1.12847	-0.0400119	1.00954	0.0639922
hsa-circRNA14592-3_CBC1	0.0813508	0.000673867	2.23037	up	48.1723	30.6659	62.8357	25.4571	45.9444	22.9429	61.9172	23.9459	75.3041	26.4961	-3.9476	-4.67317	-3.72713	-4.82417	-3.18693	-4.42632	-3.41071	-4.85506	-3.18051	-4.46057
hsa_circ_0038632_CBC1	0.0843988	0.000995086	8.31858	up	21.4674	2.6518	32.7743	2.84082	18.3679	4.5747	52.3584	2.95524	14.4804	2.33611	-5.11366	-8.20475	-4.66615	-7.98786	-4.50963	-6.75261	-3.65263	-7.8735	-5.55913	-7.96416
hsa_circ_0085578_CBC1	0.178902	0.028697	2.28434	up	297.829	196.623	568.988	260.665	499.194	137.696	698.766	188.572	196.145	135.478	-1.3194	-1.99244	-0.548387	-1.46812	0.254713	-1.84094	0.0856834	-1.8778	-1.79938	-2.10635
hsa_circ_0119205_CBC1	0.182474	0.0303514	2.29022	up	168.824	77.8605	123.217	75.5866	187.444	46.3845	183.104	58.537	106.848	73.2875	-2.13836	-3.32891	-2.75559	-3.25411	-1.15843	-3.41072	-1.84646	-3.5655	-2.67575	-2.99278
hsa_circ_0007748_CBC1	0.161528	0.0211173	2.30398	up	102.496	85.3189	215.754	52.8607	147.634	58.8505	228.456	68.7509	119.175	72.5728	-2.85831	-3.19694	-1.9474	-3.77004	-1.50286	-3.06731	-1.52721	-3.33347	-2.51823	-3.00691
hsa_circ_0029144_CBC1	0.212684	0.0461719	2.98051	up	170.048	154.242	657.791	69.4438	134.133	119.55	439.946	88.2917	422.291	101.388	-2.12794	-2.34268	-0.339156	-3.37639	-1.64122	-2.04481	-0.581799	-2.97257	-0.69307	-2.52452
hsa_circ_0087482_CBC1	0.12849	0.00934918	2.10578	up	867.998	569.566	1115.04	404.358	545.41	246.682	1202.69	405.55	592.309	381.26	0.223814	-0.458009	0.422241	-0.834677	0.382453	-0.999779	0.869063	-0.773037	-0.204956	-0.613641
hsa_circ_0084360_CBC1	0.202165	0.0404046	3.20985	up	321.296	323.055	871.263	248.236	858.558	141.75	1429.49	186.502	383.382	176.363	-1.20997	-1.2761	0.0663238	-1.5386	1.03703	-1.79908	1.1183	-1.89372	-0.832524	-1.72587
hsa-circRNA15486-245_CBC1	0.172912	0.0259165	3.74547	up	696.116	550.475	1774.11	398.525	2388.01	292.086	2833.4	387.373	721.062	318.529	-0.0945517	-0.507196	1.09224	-0.855638	2.51285	-0.75604	2.10533	-0.839194	0.078815	-0.872989
hsa_circ_0060752_CBC1	0.104762	0.00364421	2.0624	up	4836.25	3961.29	8722.2	3192.99	4447.12	2320.32	6363.25	2833.61	8006.14	2978.98	2.70194	2.34003	3.38984	2.14652	3.40991	2.23382	3.27257	2.03165	3.55173	2.35233
hsa-circRNA6794-14_CBC1	0.179231	0.0288692	2.62256	up	48.5438	50.4323	100.248	23.6938	84.955	26.2256	160.339	34.9501	65.1262	30.732	-3.93652	-3.95545	-3.05321	-4.92773	-2.30012	-4.23339	-2.038	-4.30955	-3.39	-4.2466
hsa-circRNA15584-8_CBC1	0.189474	0.0337567	2.01668	up	3957.18	3612.84	17268.4	4687.53	11947.1	4382.83	10785.2	5052.73	6819.1	4642.35	2.41252	2.20719	4.37521	2.70045	4.83564	3.15136	4.03378	2.86607	3.3202	2.99237
hsa_circ_0085547_CBC1	0.195872	0.036944	2.69969	up	258.797	188.262	823.388	226.449	567.697	196.552	1516.35	215.596	279.037	191.099	-1.52206	-2.05513	-0.0152131	-1.67112	0.440235	-1.32753	1.2034	-1.68458	-1.29085	-1.6101
hsa-circRNA6411-18_CBC1	0.173869	0.0262954	3.08214	up	61.757	29.9093	140.766	11.4049	37.2388	26.7837	130.943	44.4669	93.2067	33.8211	-3.5892	-4.70921	-2.56348	-5.98259	-3.49001	-4.20301	-2.33019	-3.96211	-2.8728	-4.10842
hsa_circ_0014256_CBC1	0.0827554	0.000879251	2.39098	up	1081.34	350.794	849.309	377.814	808.596	342.461	942.086	483.409	1155.34	456	0.540867	-1.15725	0.0295047	-0.932632	0.950531	-0.526494	0.516732	-0.519672	0.758934	-0.35538
hsa-circRNA7516-19_CBC1	0.141947	0.0134775	7.19202	up	207.219	191.592	926.123	58.7265	700.263	76.2495	945.355	113.809	815.107	53.3125	-1.84273	-2.02984	0.154419	-3.61823	0.743009	-2.69363	0.52173	-2.6063	0.255681	-3.45187
hsa_circ_0085764_CBC1	0.161152	0.0209804	2.87624	up	1258.55	1045.41	3582.77	1209.81	4559.01	704.41	2420.49	905.362	2771.8	840.212	0.759814	0.418125	2.10622	0.746399	3.44576	0.513982	1.8781	0.385578	2.02144	0.526338
hsa_circ_0074181_CBC1	0.135674	0.0113525	3.18487	up	175.46	144.572	549.269	99.314	353.415	77.2331	490.799	133.766	415.744	138.297	-2.08274	-2.43608	-0.599272	-2.86024	-0.243523	-2.67514	-0.423993	-2.37321	-0.715613	-2.07665
hsa_circ_0091237_CBC1	0.0770338	0.000389513	7.29923	up	57.5333	8.11676	34.0906	3.10093	15.3687	4.69627	66.2062	6.3054	49.8105	6.22624	-3.69141	-6.59082	-4.60934	-7.86147	-4.76682	-6.71477	-3.31409	-6.78018	-3.77678	-6.54991
hsa_circ_0056046_CBC1	0.213976	0.0468682	2.46346	up	192.091	46.7354	127.849	97.6312	57.5715	60.0141	247.604	62.8289	216.004	46.8596	-1.95209	-4.06529	-2.70234	-2.8849	-2.86146	-3.03906	-1.41109	-3.46342	-1.66025	-3.638
hsa_circ_0123868_CBC1	0.0771451	0.00039628	18.0376	up	55.8813	6.40253	301.882	10.7321	77.5895	7.00217	205.486	5.12087	184.935	10.2268	-3.73344	-6.93309	-1.4628	-6.0703	-2.43095	-6.13849	-1.68009	-7.08038	-1.88429	-5.83399
hsa_circ_0112243_CBC1	0.11465	0.00575246	2.49578	up	59.4386	38.6506	99.9233	38.4534	66.2631	28.9595	64.8911	31.3907	138.876	26.2206	-3.64441	-4.33931	-3.05789	-4.22913	-2.65861	-4.09033	-3.34303	-4.46451	-2.29751	-4.47564
hsa_circ_0025037_CBC1	0.105363	0.00375223	7.44637	up	109.859	30.6317	444.909	22.4632	187.527	39.716	531.326	35.2939	139.123	29.6782	-2.75823	-4.67478	-0.903276	-5.00467	-1.15779	-3.63464	-0.30953	-4.29543	-2.29494	-4.29694
hsa-circRNA14781-10_CBC1	0.201248	0.0398915	3.05101	up	33.161	30.2376	98.5209	18.111	43.0281	23.4833	206.041	21.633	62.8414	23.9366	-4.48632	-4.69346	-3.07828	-5.31537	-3.28154	-4.39273	-1.67619	-5.00161	-3.44152	-4.60713
hsa-circRNA13111-11_CBC1	0.104859	0.00365539	4.98402	up	217.175	96.1527	578.489	71.0239	453.968	138.599	905.23	86.3665	513.909	102.081	-1.77502	-3.02447	-0.524494	-3.34393	0.117703	-1.83152	0.459158	-3.00437	-0.409795	-2.5147
hsa_circ_0068019_CBC1	0.0884663	0.00141949	2.52932	up	227.623	101.018	372.78	112.767	197.703	105.93	392.381	111.243	255.716	117.163	-1.70723	-2.95326	-1.15846	-2.67697	-1.08155	-2.21932	-0.746872	-2.6392	-1.41677	-2.3159
hsa_circ_0113414_CBC1	0.108991	0.00451386	2.08006	up	593.569	269.757	416.506	267.3	296.994	143.797	309.646	177.496	632.662	194.147	-0.324462	-1.53621	-0.998446	-1.43185	-0.494454	-1.7784	-1.08851	-1.96513	-0.109874	-1.58727
hsa_circ_0051723_CBC1	0.13254	0.0103784	2.32508	up	79.9978	58.7364	122.166	39.6641	77.6198	46.8696	118.317	59.533	167.279	32.8768	-3.21585	-3.73555	-2.76794	-4.1844	-2.43039	-3.39571	-2.47647	-3.54116	-2.02905	-4.14927
hsa_circ_0004511_CBC1	0.160322	0.0206909	2.24314	up	218.961	210.396	421.232	147.913	375.337	108.167	424.407	164.538	266.092	120.219	-1.7632	-1.89477	-0.982171	-2.28556	-0.156701	-2.18917	-0.633677	-2.07449	-1.35938	-2.27875
hsa_circ_0084356_CBC1	0.213699	0.0467135	2.89562	up	294.171	332.774	1101.85	263.562	1032.64	174.899	1347.1	267.81	410.352	213.998	-1.33722	-1.23333	0.405066	-1.45217	1.30338	-1.49591	1.03266	-1.37171	-0.734444	-1.44681
hsa_circ_0135337_CBC1	0.149561	0.0164813	2.11815	up	201.369	187.868	458.984	161.732	355.776	135.327	444.981	160.79	278.425	139.791	-1.88403	-2.05815	-0.858341	-2.1567	-0.233917	-1.86599	-0.565382	-2.10774	-1.29402	-2.06114
hsa_circ_0059806_CBC1	0.0986531	0.00273138	2.39537	up	110.32	77.37	211.193	65.9689	124.049	44.0598	126.149	53.2046	206.077	77.0219	-2.75219	-3.33803	-1.97822	-3.45045	-1.75397	-3.4849	-2.384	-3.70329	-1.72813	-2.92107
hsa_circ_0044055_CBC1	0.0739087	0.000190847	2.16865	up	34.2632	16.3777	47.385	18.9985	43.6437	21.5352	45.909	19.9841	38.3004	18.7621	-4.43914	-5.57807	-4.13428	-5.24635	-3.26104	-4.51767	-3.84228	-5.11599	-4.15587	-4.95852
hsa_circ_0137400_CBC1	0.157983	0.0196781	2.66856	up	153.864	102.193	351.72	99.3717	398.273	68.3469	253.984	144.668	213.284	83.1107	-2.27222	-2.93658	-1.24236	-2.8594	-0.0711282	-2.85149	-1.37439	-2.26017	-1.67853	-2.81131
hsa-circRNA6634-2_CBC1	0.172344	0.0256629	3.54477	up	67.1606	63.4454	137.067	34.8427	80.7992	38.0076	135.648	20.2448	212.46	21.7794	-3.46819	-3.62429	-2.6019	-4.37138	-2.37247	-3.69807	-2.27926	-5.09729	-1.68412	-4.74338
hsa_circ_0108697_CBC1	0.0839804	0.000971862	2.35013	up	2318.8	1327.7	1946.51	822.958	1696.32	681.503	1766.67	859.257	3897.1	1111.57	1.64143	0.762989	1.22604	0.190509	2.01945	0.466286	1.42383	0.310173	2.51302	0.930111
hsa_circ_0011713_CBC1	0.0739087	0.000226271	11.6117	up	24.5954	2.47934	40.837	2.74358	16.8483	2.64083	61.6358	2.79925	34.9772	3.32432	-4.91742	-8.30177	-4.34884	-8.03811	-4.63422	-7.5453	-3.41729	-7.95173	-4.28682	-7.45521
hsa_circ_0135556_CBC1	0.20041	0.0393761	2.75421	up	571.202	526.307	3434.04	735.302	2897.38	464.778	2179.92	743.508	1138.33	643.611	-0.379878	-0.571969	2.04505	0.0280267	2.79179	-0.0858922	1.72708	0.101432	0.737537	0.141773
hsa-circRNA13785-12_CBC1	0.146777	0.0152874	2.23278	up	61.9487	39.8775	181.452	32.3601	38.48	22.7666	52.5172	30.8912	60.8158	26.5329	-3.58473	-4.29423	-2.1972	-4.47802	-3.44271	-4.43744	-3.64826	-4.48765	-3.48879	-4.45856
hsa_circ_0084669_CBC1	0.172803	0.0258599	2.34045	up	203.177	206.552	473.986	149.199	541.62	149.33	599.292	199.252	340.721	159.983	-1.87114	-1.92137	-0.811941	-2.27307	0.372392	-1.72393	-0.135867	-1.79832	-1.00272	-1.8665
hsa_circ_0124689_CBC1	0.123516	0.00795798	6.21629	up	975.37	345.336	3800.58	212.366	1442.73	125.004	1193.71	220.428	704.385	231.887	0.392071	-1.17987	2.19136	-1.76376	1.78584	-1.98046	0.85825	-1.65261	0.0450571	-1.33099
hsa_circ_0084529_CBC1	0.204103	0.0413784	2.1077	up	1029.4	884.991	1566.11	848.826	2313.98	507.047	1418.88	703.378	1488.74	683.967	0.46985	0.17779	0.912332	0.23516	2.46742	0.0396846	1.10756	0.0213843	1.12472	0.229511
hsa_circ_0066760_CBC1	0.178424	0.0284278	2.53669	up	22.8753	18.008	101.935	12.6003	24.0937	13.0351	52.7278	20.9787	36.0768	15.8606	-5.02202	-5.44116	-3.02914	-5.83878	-4.11816	-5.24196	-3.64249	-5.04592	-4.24216	-5.20089
hsa_circ_0072764_CBC1	0.202056	0.040343	3.49038	up	9.28874	10.1289	19.3587	4.2281	20.9587	3.24607	45.049	5.27274	9.12276	3.94531	-6.32225	-6.27133	-5.42573	-7.41416	-4.31927	-7.2476	-3.86956	-7.03822	-6.22569	-7.20813
hsa-circRNA10229-3_CBC1	0.183238	0.0307071	2.54325	up	68.6859	55.3115	152.056	57.3762	49.753	38.2593	265.378	46.133	180.244	40.3384	-3.43579	-3.82222	-2.45218	-3.65178	-3.07203	-3.68855	-1.31107	-3.90904	-1.92136	-3.85419
hsa-circRNA14762-8_CBC1	0.127828	0.00916681	2.21436	up	371.082	289.566	661.817	230.477	357.137	161.228	865.571	258.17	381.185	189.261	-1.00214	-1.43398	-0.330352	-1.64569	-0.228409	-1.61333	0.394526	-1.4246	-0.840816	-1.62404
hsa_circ_0035549_CBC1	0.209241	0.0442966	2.26908	up	6540.36	3807.5	4166.55	3432.68	7723.24	1735.41	8864.09	2680.86	6292.35	3104.29	3.13742	2.2829	2.324	2.25096	4.20625	1.81477	3.75077	1.95171	3.20422	2.41178
hsa_circ_0085748_CBC1	0.210995	0.0453434	2.00014	up	276.563	321.11	727.03	301.232	835.47	243.497	550.889	326.665	659.485	239.682	-1.42627	-1.28481	-0.194771	-1.25943	0.9977	-1.01853	-0.257364	-1.0851	-0.0499666	-1.28329
hsa_circ_0014474_CBC1	0.178429	0.0284331	2.0789	up	492.771	183.141	210.188	191.37	392.715	142.622	410.822	176.176	488.72	231.004	-0.592962	-2.09492	-1.98511	-1.91394	-0.0914035	-1.79024	-0.680611	-1.9759	-0.4823	-1.3365
hsa_circ_0029694_CBC1	0.0901399	0.00172216	13.1074	up	72.3208	20.7135	427.127	16.1675	173.241	17.7067	425.994	18.4152	396.238	20.6814	-3.3614	-5.23923	-0.962122	-5.47914	-1.27211	-4.80006	-0.628294	-5.23395	-0.784939	-4.81801
hsa_circ_0036709_CBC1	0.131679	0.0101485	5.25204	up	55.7016	23.7665	166.466	12.4583	44.6166	22.5207	110.984	9.32155	125.909	22.5122	-3.73809	-5.04087	-2.32155	-5.85513	-3.22923	-4.45311	-2.56877	-6.2162	-2.43892	-4.69564
hsa_circ_0106054_CBC1	0.145436	0.0147209	2.3517	up	138.111	72.4984	124.598	93.397	105.756	34.326	206.083	87.2583	176.658	43.9299	-2.42805	-3.43185	-2.73951	-2.94886	-1.98415	-3.84506	-1.6759	-2.98955	-1.95035	-3.73114
hsa_circ_0076643_CBC1	0.154794	0.0184564	2.17227	up	2678.51	2585.22	6010.03	1906.22	5739.42	1961.65	6505.9	2601.14	6048.6	2891.42	1.84948	1.72434	2.85252	1.40233	3.77795	1.99157	3.30455	1.90815	3.14722	2.30929
hsa_circ_0049217_CBC1	0.156958	0.0192702	2.11304	up	1157.04	552.044	2253.04	568.769	618.13	701.823	1889.21	776.173	1827.14	746.712	0.638489	-0.503091	1.43702	-0.342467	0.563023	0.508674	1.52058	0.163461	1.42021	0.356137
hsa-circRNA5788-8_CBC1	0.120436	0.00709193	2.00312	up	545.394	224.6	707.538	216.339	283.699	170.29	345.605	273.597	498.156	249.702	-0.446579	-1.80051	-0.233976	-1.73702	-0.560525	-1.53444	-0.930003	-1.34086	-0.454709	-1.22421
hsa_circ_0052369_CBC1	0.101291	0.00308316	2.209	up	309.705	102.57	246.133	93.9556	159.449	78.4503	214.177	152.898	305.649	126.578	-1.26298	-2.93126	-1.75735	-2.94026	-1.39179	-2.65258	-1.62032	-2.18035	-1.15943	-2.20439
hsa_circ_0084266_CBC1	0.184227	0.03118	2.79847	up	175.36	180.626	523.677	137.241	475.371	110.574	875.117	170.513	245.326	113.005	-2.08356	-2.11487	-0.668107	-2.3936	0.184167	-2.15742	0.41035	-2.02304	-1.47661	-2.36803
hsa-circRNA6178-4_CBC1	0.0994569	0.00282492	12.1553	up	13.5222	2.63997	22.1941	2.77858	27.99	2.64083	135.568	2.91875	31.114	2.28431	-5.78047	-8.21121	-5.22854	-8.01982	-3.90191	-7.5453	-2.28011	-7.89142	-4.45567	-7.99651
hsa_circ_0084474_CBC1	0.112043	0.0051699	5.13387	up	576.008	268.927	1638.15	205.35	1311.09	237.719	2220.55	203.214	861.699	240.658	-0.36779	-1.54066	0.977211	-1.81222	1.64781	-1.05318	1.75372	-1.76992	0.335877	-1.27743
hsa_circ_0137371_CBC1	0.17142	0.0252249	2.95156	up	29.5043	15.7892	66.8342	19.8303	73.9712	8.91749	44.6643	26.2062	40.2037	15.4568	-4.65488	-5.63086	-3.63813	-5.18453	-2.49985	-5.78965	-3.88193	-4.72494	-4.08591	-5.2381
hsa_circ_0084585_CBC1	0.15608	0.0189388	2.55739	up	287.099	249.951	794.078	232.965	790.707	166.754	662.118	313.605	645.633	223.762	-1.37233	-1.64623	-0.0675041	-1.6302	0.918257	-1.56472	0.00796144	-1.14397	-0.0805932	-1.38245
hsa_circ_0135344_CBC1	0.215987	0.0479903	2.0781	up	92.8249	126.147	285.111	81.1497	171.79	73.4504	250.636	86.6995	178.175	77.7312	-3.00129	-2.63277	-1.54526	-3.15165	-1.28424	-2.74759	-1.39353	-2.99882	-1.93801	-2.90785
hsa-circRNA2033-58_CBC1	0.143597	0.014209	3.0369	up	226.886	208.779	580.355	118.39	190.464	87.8058	498.405	109.864	522.37	102.537	-1.71191	-1.9059	-0.519849	-2.60676	-1.13537	-2.49005	-0.401807	-2.6572	-0.386235	-2.50826
hsa_circ_0136823_CBC1	0.145698	0.0148104	3.01951	up	683.258	597.221	1941.44	528.19	2152.46	395.976	1995.15	742.657	1760.97	416.722	-0.121448	-0.389609	1.22227	-0.449252	2.36303	-0.317019	1.5993	0.0997801	1.36699	-0.485329
hsa_circ_0111200_CBC1	0.0981844	0.00264562	2.64226	up	457.692	271.412	745.583	317.78	777.573	230.599	640.239	229.634	990.291	276.648	-0.699503	-1.52739	-0.158415	-1.18228	0.894092	-1.09705	-0.0405166	-1.59358	0.536545	-1.07637
hsa_circ_0057666_CBC1	0.0932621	0.00201764	2.14143	up	268.496	149.781	400.195	147.749	364.265	158.858	242.619	169.582	481.204	164.638	-1.46898	-2.38502	-1.05608	-2.28717	-0.1999	-1.6347	-1.44044	-2.03093	-0.50466	-1.82512
hsa_circ_0012019_CBC1	0.0953095	0.00226915	9.00526	up	209.256	49.1913	370.714	39.1635	167.5	31.2993	792.118	28.5484	299.502	29.2478	-1.82861	-3.9914	-1.16648	-4.20273	-1.32072	-3.97823	0.266589	-4.60143	-1.18874	-4.31801
hsa-circRNA2520-22_CBC1	0.105959	0.00391743	3.7208	up	214.03	104.66	556.695	108.071	198.477	91.2772	623.502	87.5164	370.983	82.1128	-1.79607	-2.90216	-0.579898	-2.73833	-1.07592	-2.43411	-0.0787314	-2.98529	-0.879955	-2.82873
hsa_circ_0003209_CBC1	0.130509	0.00988462	4.78845	up	183.344	81.3012	485.155	52.3998	180.003	54.1842	562.936	43.8507	236.947	81.0643	-2.01932	-3.26653	-0.778339	-3.78268	-1.21687	-3.18649	-0.226155	-3.98225	-1.52674	-2.84728
hsa_circ_0131927_CBC1	0.171837	0.0254345	2.46522	up	82.638	53.1527	208.017	37.7345	38.6664	39.9023	123.256	44.4858	151.018	36.917	-3.169	-3.87966	-2.00008	-4.25635	-3.43573	-3.62789	-2.41747	-3.9615	-2.17659	-3.98206
hsa-circRNA15727-16_CBC1	0.108276	0.00431629	4.1016	up	46.3212	22.637	74.3472	7.80601	38.2868	10.0317	63.0248	12.2345	60.1805	19.2142	-4.00414	-5.11112	-3.48443	-6.52958	-3.44997	-5.6198	-3.38513	-5.82389	-3.50394	-4.92417
hsa_circ_0084237_CBC1	0.181942	0.0300947	3.90402	up	73.9239	60.9044	197.502	49.5128	212.233	18.4161	297.951	46.6248	94.0448	35.7639	-3.32977	-3.68326	-2.07492	-3.86444	-0.97924	-4.74339	-1.14405	-3.89375	-2.85989	-4.02784
hsa-circRNA3398_CBC1	0.205332	0.0420267	5.34676	up	1254.87	43.9472	567.21	45.2509	141.242	31.1064	66.9925	41.1487	58.0938	34.0236	0.755582	-4.15403	-0.552902	-3.99429	-1.56672	-3.98715	-3.29706	-4.074	-3.55485	-4.09981
hsa_circ_0022635_CBC1	0.0767958	0.000290071	2.60245	up	2140.63	922.11	3383.25	1244.42	1675.05	755.415	3948.62	1174.93	4432.64	1689.25	1.52609	0.237065	2.02355	0.787091	2.00124	0.614836	2.58415	0.761592	2.69879	1.53389
hsa_circ_0115356_CBC1	0.124173	0.00813883	2.38335	up	16.167	12.0882	34.0803	8.34099	10.2551	6.24684	21.7276	10.1059	44.5513	10.8077	-5.52276	-6.0162	-4.60977	-6.43395	-5.35047	-6.30316	-4.92153	-6.09964	-3.93777	-5.75429
hsa_circ_0085976_CBC1	0.18554	0.0317253	3.04515	up	157.248	101.026	383.841	93.9669	418.041	81.7034	132.265	119.854	545.166	72.2971	-2.24083	-2.95314	-1.11628	-2.94008	-0.00124186	-2.59397	-2.31569	-2.53163	-0.324612	-3.01241
hsa-circRNA8092-4_CBC1	0.0739087	0.000166618	5.53222	up	43.4533	5.91334	49.4621	7.00084	21.5256	6.13083	75.6598	12.4357	31.1736	6.45315	-4.09634	-7.04776	-4.07239	-6.68664	-4.28076	-6.33021	-3.12153	-5.80035	-4.45291	-6.49827
hsa_circ_0084641_CBC1	0.085178	0.00106716	2.90629	up	195.186	63.6079	198.288	60.7518	225.256	61.2955	289.726	117.37	149.113	63.1996	-1.92903	-3.62059	-2.06918	-3.56931	-0.893319	-3.00858	-1.18444	-2.56186	-2.1949	-3.20643
hsa-circRNA16245-1_CBC1	0.0767958	0.000351447	29.8888	up	5771.86	391.438	4664.23	86.7155	1535.17	104.998	3837.06	53.5592	6665.61	224.554	2.95709	-0.99909	2.48678	-3.05595	1.87544	-2.23208	2.5428	-3.69371	3.28736	-1.37736
hsa-circRNA11820-34_CBC1	0.101434	0.00310472	2.12658	up	1054.56	653.661	922.59	398.002	717.9	391.636	718.064	423.751	1736.16	448.536	0.504685	-0.259331	0.148905	-0.857536	0.778895	-0.33292	0.124986	-0.7097	1.34652	-0.37919
hsa_circ_0061551_CBC1	0.129141	0.00955205	2.20318	up	129.243	80.6947	110.04	68.275	122.684	64.0371	221.494	63.7529	269.543	86.2963	-2.52379	-3.27733	-2.91876	-3.40088	-1.76994	-2.94545	-1.57186	-3.44235	-1.34079	-2.75704
hsa_circ_0131732_CBC1	0.131152	0.0100461	2.16613	up	1114.06	929.818	1584.48	734.909	1233.25	479.964	2148.74	720.112	1707.35	685.852	0.583882	0.249076	0.929154	0.027256	1.55951	-0.0395084	1.70629	0.0553045	1.32238	0.233482
hsa-circRNA2520-29_CBC1	0.107602	0.0042181	5.2322	up	55.2647	12.5916	133.427	16.9742	45.5563	17.0067	159.576	12.3834	90.6701	26.6354	-3.74945	-5.95734	-2.64073	-5.4089	-3.19917	-4.85826	-2.04488	-5.80643	-2.91261	-4.453
hsa_circ_0084310_CBC1	0.167629	0.0235933	3.518	up	119.366	94.6403	379.095	82.4809	346.244	49.9205	553.283	86.9241	131.611	60.4587	-2.63849	-3.04735	-1.13423	-3.12818	-0.273099	-3.30473	-0.251107	-2.99509	-2.37503	-3.27039
hsa_circ_0035492_CBC1	0.088851	0.00149963	8.3067	up	162.944	37.2691	313.072	25.2373	137.046	23.7226	376.846	18.7195	152.532	23.53	-2.18951	-4.39182	-1.41029	-4.83668	-1.61023	-4.3781	-0.805151	-5.2103	-2.16219	-4.63184
hsa_circ_0065306_CBC1	0.093896	0.0020697	2.12619	up	1243.3	862.416	2330.01	752.639	1125.06	648.18	1572.82	843.182	2195.16	706.095	0.742219	0.140511	1.48548	0.0616477	1.42704	0.393961	1.25615	0.282927	1.68495	0.275448
hsa-circRNA14090_CBC1	0.120244	0.0070487	5.24339	up	43.8146	6.1583	51.2269	6.09509	16.2348	7.19587	63.6471	5.50803	21.1315	8.03954	-4.08439	-6.9892	-4.02181	-6.88652	-4.68773	-6.09912	-3.37096	-6.97524	-5.01384	-6.18116
hsa-circRNA3588-4_CBC1	0.0767958	0.000320177	8.16913	up	115.751	20.4999	135.215	9.47552	124.368	22.0772	237.244	19.1685	200.438	29.9369	-2.68285	-5.25419	-2.62153	-6.24996	-1.75028	-4.4818	-1.47275	-5.17611	-1.76815	-4.28442
hsa_circ_0111199_CBC1	0.101094	0.00305471	2.42907	up	224.625	156.033	473.538	187.343	415.277	141.294	346.174	132.333	443.083	141.782	-1.72636	-2.32602	-0.813304	-1.94463	-0.0108137	-1.80374	-0.927629	-2.38874	-0.623731	-2.04074
hsa_circ_0029424_CBC1	0.104563	0.0036283	2.11631	up	452.968	350.137	960.399	364.793	602.683	301.255	1121.07	414.679	852.593	357.844	-0.714468	-1.15996	0.206849	-0.983231	0.526512	-0.71145	0.767684	-0.740923	0.320549	-0.705085
hsa_circ_0084532_CBC1	0.158473	0.0199001	2.23519	up	977.546	876.657	1933.38	838.735	2412.79	657.678	1749.2	669.263	1724.41	736.82	0.395287	0.16414	1.21627	0.217906	2.52774	0.414947	1.4095	-0.0503431	1.33673	0.336897
hsa_circ_0051867_CBC1	0.0984927	0.00267832	2.12662	up	1071.28	379.815	787.5	428.505	564.744	322.167	891.13	530.78	1047.22	355.26	0.527389	-1.04258	-0.0795043	-0.750998	0.43271	-0.614624	0.43651	-0.384802	0.617181	-0.71554
hsa_circ_0031979_CBC1	0.0739087	2.18324e-05	10.5076	up	225.185	33.0466	392.637	26.5562	254.425	27.5964	371.581	31.6775	446.084	36.7026	-1.72277	-4.5653	-1.08359	-4.76319	-0.717648	-4.15988	-0.825449	-4.45139	-0.613992	-3.99046
hsa_circ_0137064_CBC1	0.158094	0.0197262	2.54548	up	65.2451	55.1822	103.845	40.323	188.239	37.8647	87.4865	33.7207	100.34	35.6672	-3.50994	-3.8256	-3.00236	-4.16063	-1.15232	-3.70351	-2.91199	-4.36121	-2.76642	-4.03175
hsa-circRNA7470-3_CBC1	0.13178	0.0101866	5.29736	up	22.3077	3.98192	57.8785	4.60148	22.6955	2.71012	22.6383	5.19339	17.4759	10.4233	-5.05826	-7.61826	-3.84568	-7.29207	-4.20441	-7.50793	-4.86229	-7.0601	-5.28787	-5.80653
hsa-circRNA10088-9_CBC1	0.112769	0.00534348	2.01019	up	253.638	178.183	220.381	126.619	58.1715	27.3279	353.714	178.366	577.347	177.936	-1.55111	-2.13452	-1.91679	-2.50982	-2.8465	-4.17399	-0.896541	-1.95808	-0.241867	-1.71306
hsa-circRNA9470-46_CBC1	0.0835621	0.000951791	2.00498	up	790.577	396.721	766.086	400.163	367.394	260.28	995.149	444.43	860.417	309.724	0.0890268	-0.979749	-0.11928	-0.849721	-0.187559	-0.92237	0.595787	-0.64096	0.333729	-0.913431
hsa_circ_0112914_CBC1	0.135742	0.0114068	2.81293	up	243.697	133.678	604.785	146.643	155.49	132.662	771.598	172.306	609.272	132.049	-1.60879	-2.54911	-0.460363	-2.29801	-1.42807	-1.89467	0.228723	-2.00794	-0.16422	-2.14334
hsa_circ_0124765_CBC1	0.125172	0.00836269	2.08937	up	170.5	109.363	311.943	75.1596	119.924	59.6243	134.037	85.7426	173.64	85.816	-2.12411	-2.83875	-1.4155	-3.26228	-1.80276	-3.04846	-2.29649	-3.01483	-1.97521	-2.7651
hsa_circ_0067402_CBC1	0.135563	0.0113282	2.14422	up	274.317	227.323	612.518	162.177	216.597	153.585	434.019	191.044	472.492	147.234	-1.43803	-1.78313	-0.442033	-2.15274	-0.949875	-1.6834	-0.601367	-1.85901	-0.531017	-1.9863
hsa-circRNA8500-18_CBC1	0.0767958	0.000302616	6.51111	up	125.199	24.0111	176.24	15.2586	80.8998	24.2761	148.107	19.6525	156.26	19.5351	-2.56965	-5.0261	-2.23924	-5.56261	-2.37068	-4.34482	-2.15248	-5.14013	-2.12736	-4.90028
hsa_circ_0063432_CBC1	0.0963194	0.00235427	2.07558	up	610.937	434.474	1296.59	489.029	581.144	306.94	769.158	293.227	760.261	353.464	-0.282854	-0.848602	0.639869	-0.560389	0.474007	-0.684476	0.224155	-1.2409	0.155187	-0.722853
hsa_circ_0084309_CBC1	0.125195	0.00836711	3.54784	up	1378.7	831.99	3527.38	756.535	3360.2	675.542	5022.89	832.97	1764.24	703.541	0.891363	0.0886925	2.08374	0.069098	3.00559	0.453612	2.93132	0.265347	1.36967	0.27022
hsa-circRNA15612-25_CBC1	0.132284	0.010307	2.0682	up	610.675	349.929	1093.48	380.511	791.759	277.135	837.662	468.793	577.511	377.918	-0.283475	-1.16081	0.394067	-0.922373	0.920174	-0.831842	0.347242	-0.563964	-0.241458	-0.62634
hsa_circ_0024293_CBC1	0.096681	0.00241325	2.20163	up	541.557	362.598	866.408	267.536	674.348	274.615	824.895	451.446	969.895	393.602	-0.456766	-1.1095	0.0582617	-1.43058	0.688606	-0.845022	0.325085	-0.618362	0.506521	-0.567677
hsa-circRNA2033-108_CBC1	0.20002	0.0391579	2.72078	up	87.8967	78.8589	392.321	49.9236	83.9017	62.864	300.929	65.2131	246.137	86.1391	-3.08	-3.31053	-1.08475	-3.85252	-2.31811	-2.97213	-1.1297	-3.40968	-1.47184	-2.75967
hsa_circ_0044392_CBC1	0.182199	0.0302162	14.6149	up	11.5518	2.47031	259.098	2.56819	2.34182	2.64083	88.7282	2.94311	121.122	2.21611	-6.00768	-8.30704	-1.68329	-8.13341	-7.48112	-7.5453	-2.89166	-7.87943	-2.49485	-8.04024
hsa_circ_0001387_CBC1	0.141375	0.0132252	2.06129	up	390.964	261.968	805.897	192.83	225.052	156.445	368.532	258.979	535.84	177.831	-0.926845	-1.57848	-0.046189	-1.90298	-0.894628	-1.65678	-0.837336	-1.42008	-0.349506	-1.71391
hsa_circ_0125561_CBC1	0.109315	0.00459366	2.60806	up	44.0968	20.5796	78.7694	40.0913	60.8389	15.7183	42.2669	19.6593	38.1651	10.7177	-4.07513	-5.24858	-3.40108	-4.16895	-2.78182	-4.97192	-3.96153	-5.13964	-4.16098	-5.76634
hsa-circRNA13422-14_CBC1	0.0872066	0.00125715	2.89627	up	286.65	162.118	456.276	100.161	208.503	71.7151	257.294	85.4433	283.107	94.7542	-1.37459	-2.27083	-0.86688	-2.84799	-1.00482	-2.78208	-1.35571	-3.01988	-1.26996	-2.62215
hsa_circ_0136784_CBC1	0.124151	0.00812417	2.45252	up	53.4468	41.5419	201.439	70.2732	157.461	43.1096	112.841	45.8222	104.824	37.9069	-3.7977	-4.23523	-2.04644	-3.35926	-1.40989	-3.51635	-2.54483	-3.9188	-2.70334	-3.94388
hsa_circ_0001086_CBC1	0.210149	0.0448729	2.26497	up	14.4672	14.1481	37.5768	8.68835	11.1259	6.20376	24.3528	17.8764	27.8048	4.87484	-5.68302	-5.78919	-4.46887	-6.37508	-5.23289	-6.31315	-4.75697	-5.27679	-4.6179	-6.90292
hsa_circ_0067788_CBC1	0.104466	0.00361041	2.13104	up	1741.41	1154.01	3052.95	801.324	1268.37	685.051	1651.08	961.081	2060.97	829.445	1.22831	0.560715	1.87535	0.152076	1.60002	0.473777	1.32621	0.471742	1.59394	0.507732
hsa_circ_0022562_CBC1	0.168375	0.0239806	2.45834	up	83.7567	85.3274	361.59	73.152	127.528	71.032	317.627	86.1823	199.071	68.851	-3.1496	-3.19679	-1.20243	-3.30134	-1.71407	-2.79589	-1.05179	-3.00745	-1.77802	-3.08286
hsa_circ_0100052_CBC1	0.100158	0.002936	8.8144	up	25.3449	10.1699	75.2734	5.40511	26.3019	2.64083	72.9853	10.1812	58.2556	2.62428	-4.87411	-6.2655	-3.46657	-7.05984	-3.99165	-7.5453	-3.17345	-6.08894	-3.55084	-7.79635
hsa_circ_0016413_CBC1	0.149597	0.0164919	3.26982	up	171.715	153.359	785.233	101.348	285.491	111.297	490.476	170.387	902.121	149.54	-2.11387	-2.35096	-0.0836635	-2.83099	-0.551441	-2.14802	-0.424945	-2.02411	0.402014	-1.96388
hsa_circ_0088512_CBC1	0.117362	0.00629851	2.15201	up	79.6688	63.8556	129.415	46.77	104.133	42.1553	112.464	64.0943	183.438	57.5241	-3.22179	-3.61499	-2.68478	-3.94665	-2.00645	-3.54865	-2.54966	-3.43465	-1.89601	-3.34218
hsa_circ_0071472_CBC1	0.200797	0.0396515	2.51534	up	56.172	21.2111	111.727	27.3989	31.2167	30.3033	220.29	37.0209	35.4993	22.5738	-3.72595	-5.20498	-2.89681	-4.71812	-3.7445	-4.02489	-1.57972	-4.22651	-4.26544	-4.69169
hsa-circRNA10893-8_CBC1	0.093896	0.00207316	5.86772	up	416.712	160.004	723.153	132.134	603.112	118.112	1655.77	138.591	1101.78	133.22	-0.834828	-2.28977	-0.202484	-2.44831	0.52754	-2.06227	1.3303	-2.32208	0.690452	-2.1306
hsa_circ_0067171_CBC1	0.207096	0.0430136	2.34219	up	168.182	160.956	728.296	125.109	163.142	132.863	485.704	126.7	284.597	111.817	-2.14385	-2.2812	-0.192261	-2.52712	-1.35876	-1.89249	-0.43905	-2.4515	-1.26239	-2.38327
hsa_circ_0085248_CBC1	0.116292	0.00611113	2.73697	up	77.869	63.464	275.489	66.1397	196.466	68.6145	245.254	79.1214	227.757	65.063	-3.25476	-3.62386	-1.59479	-3.44672	-1.09061	-2.84585	-1.42485	-3.13078	-1.58381	-3.16451
hsa_circ_0056031_CBC1	0.077534	0.00040019	6.14376	up	11.551	2.42228	21.1651	2.50354	12.641	4.18187	19.1805	2.74434	23.241	2.18735	-6.00779	-8.33536	-5.29703	-8.1702	-5.04871	-6.88214	-5.10141	-7.98031	-4.87656	-8.05909
hsa-circRNA1139-3_CBC1	0.0916497	0.00188654	2.6752	up	19.6766	12.0774	38.6042	9.49337	17.266	8.9202	44.4204	13.7206	34.4104	10.0847	-5.23933	-6.01749	-4.42996	-6.24725	-4.59888	-5.78921	-3.88983	-5.6585	-4.31039	-5.85417
hsa-circRNA11981-46_CBC1	0.12674	0.00885189	2.10856	up	1469.35	754.048	2843.37	780.168	770.165	710.794	2424.31	947.334	1990.96	909.846	0.983231	-0.0532176	1.77274	0.113475	0.880281	0.526998	1.88037	0.450956	1.54408	0.641208
hsa-circRNA11175-3_CBC1	0.185248	0.0316205	3.05134	up	42.0316	40.2993	708.12	68.1297	80.6924	36.0661	179.245	76.2132	195.113	40.6981	-4.14433	-4.27905	-0.232791	-3.40395	-2.37438	-3.77372	-1.87719	-3.1848	-1.807	-3.84138
hsa_circ_0085690_CBC1	0.149305	0.0162905	2.0809	up	776.502	582.441	1525.8	546.369	1382.76	412.397	940.676	550.022	868.36	459.602	0.0631116	-0.425761	0.874713	-0.400435	1.72459	-0.258399	0.514572	-0.333428	0.346986	-0.344029
hsa-circRNA15355-2_CBC1	0.175498	0.0271084	3.21783	up	168.801	80.8628	435.951	44.3653	76.6279	70.8482	442.214	80.6295	229.539	78.3063	-2.13856	-3.27433	-0.93262	-4.0228	-2.44894	-2.79963	-0.57438	-3.10354	-1.57257	-2.89721
hsa_circ_0000566_CBC1	0.102143	0.00324813	2.05419	up	182.799	129.854	272.748	92.3939	136.637	69.6117	222.728	92.625	145.705	75.5752	-2.02362	-2.59098	-1.60922	-2.96444	-1.61454	-2.82503	-1.56384	-2.90344	-2.22825	-2.94843
hsa_circ_0013908_CBC1	0.15259	0.0175743	2.00841	up	1962.57	639.52	1026.32	782.266	1292.16	581.272	1302.42	708.007	1380.65	672.834	1.4008	-0.290883	0.302619	0.11735	1.62683	0.236779	0.983996	0.030846	1.01596	0.205835
hsa_circ_0091319_CBC1	0.163901	0.0220243	10.2514	up	1833.15	90.655	2554.63	49.2369	49.715	58.7649	843.025	71.4416	1398.05	125.096	1.30237	-3.10941	1.61826	-3.8725	-3.07313	-3.06941	0.356449	-3.27808	1.03404	-2.22138
hsa_circ_0064205_CBC1	0.212946	0.0463553	2.90027	up	19.2337	21.6256	70.9612	13.3924	21.8073	16.0956	66.7345	9.85125	78.4724	15.9984	-5.27217	-5.17706	-3.55168	-5.75083	-4.26201	-4.93769	-3.30262	-6.13647	-3.12105	-5.18841
hsa_circ_0036701_CBC1	0.105836	0.00387389	3.01732	up	147.28	86.5364	330.351	62.8991	91.0509	48.9504	193.268	62.8724	246.406	48.7067	-2.33532	-3.17649	-1.33279	-3.5192	-2.20014	-3.33304	-1.76852	-3.46242	-1.47027	-3.58222
hsa_circ_0064234_CBC1	0.141375	0.0132569	2.22356	up	61.942	40.7056	146.5	36.1058	47.2975	34.5446	135.552	40.3542	80.8899	40.8749	-3.58489	-4.26457	-2.50588	-4.32001	-3.14505	-3.8359	-2.28028	-4.10213	-3.07728	-3.83513
hsa_circ_0075887_CBC1	0.189067	0.0335006	2.53474	up	97.6974	83.3388	142.474	74.693	170.322	72.8645	488.106	74.6453	191.349	60.4583	-2.92749	-3.23081	-2.54608	-3.27127	-1.29662	-2.75915	-0.431932	-3.21479	-1.8351	-3.2704
hsa_circ_0064237_CBC1	0.1194	0.00680771	4.36473	up	60.3993	29.2488	159.163	13.0673	44.6649	20.8574	148.444	27.3925	108.966	19.4205	-3.62127	-4.74142	-2.38628	-5.78628	-3.22767	-4.5638	-2.14921	-4.66106	-2.64743	-4.90876
hsa_circ_0012367_CBC1	0.0749265	0.000233711	4.18242	up	203.368	66.25	265.089	43.1922	138.506	49.2884	226.729	42.9111	217.084	45.8957	-1.86979	-3.56188	-1.65031	-4.06147	-1.59494	-3.32311	-1.53816	-4.01349	-1.65305	-3.66798
hsa-circRNA9443-9_CBC1	0.0968077	0.00243136	2.75781	up	367.905	188.273	729.615	176.442	262.127	156.459	822.568	206.581	477.26	155.994	-1.01455	-2.05505	-0.18965	-2.03111	-0.674624	-1.65665	0.321009	-1.74621	-0.516533	-1.90293
hsa_circ_0084283_CBC1	0.205831	0.0422767	2.72573	up	289.965	309.87	773.469	236.581	827.712	162.671	1460.44	290.657	349.113	175.547	-1.358	-1.33621	-0.105441	-1.60797	0.984242	-1.60048	1.1492	-1.2536	-0.967613	-1.73256
hsa-circRNA15355-31_CBC1	0.108219	0.0043057	2.75247	up	235.7	121.32	445.32	110.686	163.244	107.701	526.534	119.614	362.813	115.844	-1.65693	-2.68905	-0.901944	-2.70384	-1.35786	-2.1954	-0.322598	-2.53453	-0.91208	-2.33223
hsa_circ_0043699_CBC1	0.187362	0.0325759	2.27722	up	96.5148	103.803	428.715	78.316	197.495	81.7919	217.956	100.82	282.66	118.617	-2.94506	-2.91402	-0.956767	-3.20293	-1.08307	-2.5924	-1.59509	-2.78113	-1.27224	-2.2981
hsa_circ_0085142_CBC1	0.14157	0.013336	2.91294	up	2306.35	2001.48	11678.5	2264.08	8360.37	2079.15	8156.19	2440.03	5872.23	2163.64	1.63366	1.35512	3.81093	1.65054	4.32061	2.07549	3.6307	1.81591	3.10453	1.89098
hsa_circ_0072575_CBC1	0.0787699	0.000425862	2.14122	up	43.357	23.2339	30.0482	10.6474	7.12871	4.97599	28.7273	13.1225	22.273	7.90557	-4.09954	-5.07357	-4.79143	-6.08173	-5.8751	-6.63131	-4.51863	-5.7228	-4.93794	-6.2054
hsa_circ_0017130_CBC1	0.110553	0.00483102	2.03329	up	73.1417	56.8768	117.796	39.9875	97.4534	45.4565	103.32	63.8542	112.257	41.0573	-3.34511	-3.78196	-2.8205	-4.17269	-2.1021	-3.43988	-2.67201	-3.44006	-2.60451	-3.8287
hsa-circRNA16206-19_CBC1	0.168572	0.0240955	7.69138	up	2927.92	307.806	4217.46	99.0857	66.6232	75.6565	1470.89	147.077	1235.57	158.316	1.97793	-1.34585	2.34152	-2.86356	-2.65079	-2.7049	1.15949	-2.23635	0.855796	-1.88161
hsa_circ_0135603_CBC1	0.213331	0.0465318	2.70593	up	52.2304	43.549	137.474	43.0783	212.663	25.7313	97.092	60.1004	113.424	38.6461	-3.83092	-4.16716	-2.59763	-4.06528	-0.976318	-4.26084	-2.7617	-3.52747	-2.58958	-3.91602
hsa_circ_0071538_CBC1	0.102907	0.00333159	3.29975	up	128.314	83.1024	327.021	76.7714	211.075	76.3252	306.382	63.8503	331.444	71.5236	-2.5342	-3.23491	-1.3474	-3.23167	-0.98713	-2.6922	-1.10379	-3.44015	-1.04254	-3.02792
hsa_circ_0017128_CBC1	0.119268	0.00678406	2.22083	up	133.164	90.0721	218.691	82.9313	173.522	52.8081	200.759	117.459	248.725	97.5066	-2.48067	-3.11872	-1.92789	-3.12032	-1.26977	-3.2236	-1.71366	-2.56076	-1.45676	-2.58084
hsa-circRNA8507-3_CBC1	0.144827	0.0145583	3.15326	up	119.741	34.1453	98.8885	21.5815	31.5095	21.1771	24.5386	15.619	117.543	13.6989	-2.63396	-4.51811	-3.07291	-5.06245	-3.73103	-4.54186	-4.746	-5.47154	-2.53812	-5.41228
hsa_circ_0111962_CBC1	0.0876629	0.00130763	7.16768	up	22.4397	2.43633	15.1151	2.51298	17.3799	2.64083	45.3646	3.38514	47.0453	11.7521	-5.04976	-8.32702	-5.78272	-8.16477	-4.58939	-7.5453	-3.85949	-7.67756	-3.85919	-5.63342
hsa_circ_0004887_CBC1	0.172177	0.0256094	2.1473	up	313.368	312.399	396.151	195.756	291.94	111.871	534.373	151.951	494.435	195.161	-1.24602	-1.32448	-1.07074	-1.88125	-0.519213	-2.14059	-0.301279	-2.18931	-0.465527	-1.57975
hsa_circ_0137078_CBC1	0.191957	0.0350241	2.58444	up	866	386.74	1085.47	464.105	2415.92	374.558	855.88	337.738	595.05	427.325	0.220489	-1.01651	0.383467	-0.635857	2.52961	-0.397245	0.378283	-1.03701	-0.198296	-0.449081
hsa-circRNA12714-17_CBC1	0.125244	0.00837397	3.26471	up	343.344	100.664	697.849	109.219	255.127	146.312	573.507	111.94	388.494	197.264	-1.11422	-2.95832	-0.253869	-2.72308	-0.713671	-1.75339	-0.199316	-2.63019	-0.813414	-1.56428
hsa_circ_0019163_CBC1	0.162408	0.0214473	3.29108	up	35.1444	27.9685	60.1658	15.3884	32.5291	9.37716	82.8315	9.33193	45.4907	17.2401	-4.40251	-4.806	-3.78977	-5.5504	-3.68508	-5.71714	-2.99087	-6.2146	-3.90766	-5.08058
hsa_circ_0005284_CBC1	0.141358	0.0131657	3.74844	up	302.484	116.409	695.927	69.2705	138.912	119.253	494.016	105.42	514.741	95.8729	-1.29702	-2.74867	-0.257849	-3.38	-1.59071	-2.04841	-0.414567	-2.71677	-0.40746	-2.60522
hsa_circ_0085467_CBC1	0.200231	0.039273	3.01744	up	81.514	87.0582	357.677	90.1987	331.31	42.9401	199.798	54.3767	100.289	40.8187	-3.18876	-3.16782	-1.21813	-2.99913	-0.336708	-3.52204	-1.72058	-3.67186	-2.76714	-3.83711
hsa_circ_0005131_CBC1	0.0767958	0.000362537	2.92287	up	758.226	295.826	782.503	283.064	923.571	265.397	1023.69	343.018	964.639	321.843	0.0287501	-1.40312	-0.088688	-1.34918	1.14234	-0.894284	0.636582	-1.01463	0.498681	-0.858058
hsa_circ_0103713_CBC1	0.0739087	0.000194518	2.54657	up	96.3907	42.3467	104.599	37.2456	81.4467	37.1962	106.822	34.0477	116.001	46.009	-2.94691	-4.20755	-2.99191	-4.27517	-2.36096	-3.72921	-2.62391	-4.34729	-2.55717	-3.66443
hsa_circ_0021534_CBC1	0.0862593	0.00119047	5.04031	up	123.768	38.0898	344.642	41.8627	127.646	44.355	364.658	42.9827	159.436	30.9626	-2.58624	-4.3604	-1.27169	-4.10657	-1.71274	-3.47527	-0.852584	-4.01109	-2.09833	-4.23582
hsa-circRNA4331-21_CBC1	0.131409	0.0101009	2.93284	up	490.195	289.869	1076.29	242.005	611.652	174.623	212.946	143.271	718.494	125.404	-0.600522	-1.43247	0.371213	-1.57528	0.547824	-1.49819	-1.62864	-2.27417	0.0736696	-2.21783
hsa-circRNA13698-50_CBC1	0.109172	0.0045658	4.59008	up	39.907	14.132	145.017	13.0783	22.0753	12.0457	77.7812	13.4523	79.2517	12.4828	-4.21917	-5.79084	-2.52057	-5.78507	-4.24438	-5.35584	-3.08163	-5.687	-3.10679	-5.5464
hsa_circ_0123864_CBC1	0.0910259	0.00182784	4.35812	up	443.055	211.703	1795.65	218.97	572.151	175.806	1127.32	204.897	971.079	183.594	-0.746394	-1.88583	1.10965	-1.71958	0.451508	-1.48845	0.775704	-1.75802	0.508281	-1.6679
hsa-circRNA15355-32_CBC1	0.16132	0.0210425	2.60812	up	221.063	132.515	472.783	97.642	105.264	103.665	492.379	109.93	301.612	88.8102	-1.74942	-2.56172	-0.815606	-2.88474	-1.99088	-2.25051	-0.419356	-2.65634	-1.17861	-2.71562
hsa_circ_0008054_CBC1	0.101234	0.00306871	2.42031	up	1364.05	598.142	1023.91	489.109	920.637	425.68	1254.96	695.663	2373.89	514.947	0.875941	-0.387385	0.299235	-0.560153	1.13775	-0.212663	0.930446	0.005471	1.79787	-0.179989
hsa_circ_0082574_CBC1	0.0899624	0.00168427	2.82605	up	506.818	262.519	1169.73	276.187	438.135	136.166	510.613	264.347	691.434	188.548	-0.552411	-1.57545	0.491324	-1.38467	0.0664865	-1.85707	-0.366897	-1.39048	0.0182836	-1.62948
hsa_circ_0034566_CBC1	0.085178	0.00108941	10.0382	up	46.6458	5.56385	119.045	5.16247	47.7566	14.0118	170.163	11.8301	78.5699	7.06666	-3.99406	-7.13565	-2.80528	-7.1261	-3.13111	-5.13772	-1.95221	-5.87238	-3.11926	-6.36724
hsa_circ_0064211_CBC1	0.146843	0.0153034	4.19158	up	30.8587	24.185	145.656	11.6029	36.8038	14.8849	124.312	23.3141	100.537	15.8713	-4.59013	-5.01569	-2.51422	-5.95776	-3.50696	-5.05051	-2.40516	-4.89364	-2.76358	-5.19992
hsa_circ_0125196_CBC1	0.14003	0.0126906	7.2002	up	109.753	20.6401	269.366	9.2127	27.9013	20.5878	183.511	15.4004	113.46	14.2384	-2.75961	-5.24435	-1.62722	-6.29054	-3.90649	-4.58257	-1.84326	-5.49187	-2.58912	-5.35655
hsa_circ_0091501_CBC1	0.0767958	0.000366076	2.43172	up	3853.7	1357.35	2960.95	1222.2	1597.77	846.078	1339.23	673.739	2858.38	839.52	2.37429	0.794851	1.8312	0.761098	1.9331	0.778357	1.02421	-0.0407276	2.06582	0.525151
hsa_circ_0068093_CBC1	0.111764	0.00513488	2.54376	up	327.51	120.46	458.035	135.452	227.396	67.1277	173.559	124.298	309.185	122.106	-1.18234	-2.69932	-0.861327	-2.41253	-0.87968	-2.87745	-1.9237	-2.47911	-1.14284	-2.25629
hsa-circRNA8500-50_CBC1	0.0816011	0.000833211	4.34385	up	193.492	52.6618	237.191	50.1953	111.862	48.1775	187.22	26.4935	198.157	35.3041	-1.9416	-3.89304	-1.81074	-3.84469	-1.90317	-3.356	-1.81439	-4.7092	-1.78467	-4.04651
hsa_circ_0085949_CBC1	0.180372	0.0293604	2.32771	up	806.596	564.158	1117.97	579.786	1862.44	390.928	1418.36	489.99	913.647	491.668	0.117968	-0.471775	0.426025	-0.31479	2.15424	-0.335529	1.10702	-0.500163	0.42033	-0.246729
hsa-circRNA10893-20_CBC1	0.111093	0.00496152	5.66892	up	166.91	76.7505	350.226	69.8736	309.169	73.8482	1081.21	79.9044	824.92	84.1551	-2.15481	-3.34962	-1.2485	-3.36749	-0.436492	-2.7398	0.715449	-3.11657	0.272948	-2.79329
hsa_circ_0012618_CBC1	0.180511	0.0294089	2.8876	up	21.7403	21.1937	42.7984	11.716	18.0471	2.64083	33.678	12.5745	25.5376	8.43849	-5.09543	-5.20616	-4.28116	-5.94376	-4.53505	-7.5453	-4.28925	-5.78435	-4.74061	-6.11129
hsa_circ_0080259_CBC1	0.178993	0.0287558	2.9626	up	146.495	143.475	590.958	121.052	151.993	99.9275	537.077	94.2537	569.441	104.262	-2.34303	-2.44707	-0.49373	-2.57468	-1.46088	-2.30348	-0.293996	-2.8783	-0.261761	-2.4842
hsa_circ_0086041_CBC1	0.167161	0.0233726	2.46327	up	429.41	304.435	1447.78	363.288	1392.05	295.608	1118.44	576.038	635.973	348.613	-0.791523	-1.36174	0.79898	-0.989194	1.73425	-0.73875	0.764294	-0.266752	-0.102341	-0.74279
hsa_circ_0082541_CBC1	0.128376	0.00930077	2.25227	up	373.937	236.431	988.733	245.814	249.347	157.728	819.4	256.768	499.738	267.67	-0.991082	-1.72646	0.248796	-1.55274	-0.746731	-1.64499	0.315441	-1.43245	-0.450136	-1.12396
hsa_circ_0086752_CBC1	0.1422	0.013561	3.55354	up	58.7633	32.9323	94.3972	7.50705	53.3063	25.8426	104.727	32.097	68.8931	17.759	-3.66089	-4.5703	-3.13997	-6.58592	-2.97251	-4.25461	-2.6525	-4.43241	-3.30888	-5.03779
hsa-circRNA3353-5_CBC1	0.105959	0.00390207	4.50005	up	262.975	91.849	340.769	53.1998	226.127	60.4145	671.643	68.9148	355.237	124.566	-1.49895	-3.09054	-1.28799	-3.76082	-0.887752	-3.02947	0.0285675	-3.33003	-0.942525	-2.22751
hsa-circRNA427-5_CBC1	0.0809804	0.000627054	6.14717	up	38.4653	9.54579	51.6918	4.46176	21.8681	4.84856	57.7238	6.63242	35.7866	7.22667	-4.27225	-6.35687	-4.00878	-7.33655	-4.25798	-6.66873	-3.51189	-6.70724	-4.25381	-6.33494
hsa_circ_0031783_CBC1	0.160166	0.0206113	3.48064	up	298.882	88.2693	542.467	116.584	57.311	67.483	334.89	47.0463	286.68	51.7	-1.3143	-3.14789	-0.617249	-2.62894	-2.868	-2.86984	-0.97544	-3.88076	-1.25187	-3.49618
hsa_circ_0075795_CBC1	0.0977187	0.00249729	2.20907	up	163.111	74.7927	185.577	78.302	107.641	54.9032	290.304	96.571	178.962	100.234	-2.18802	-3.3869	-2.16477	-3.20319	-1.95866	-3.16747	-1.18156	-2.84326	-1.93166	-2.54104
hsa-circRNA1950-13_CBC1	0.210943	0.0453034	2.28472	up	178.615	95.6439	114.601	67.9047	133.701	64.1821	689.64	109.521	116.929	75.1083	-2.05703	-3.03213	-2.86017	-3.40873	-1.64588	-2.94219	0.066718	-2.6617	-2.54568	-2.95737
hsa_circ_0136945_CBC1	0.15907	0.020156	2.54739	up	556.646	488.579	1124.11	411.125	1417.2	298.928	1346.71	458.393	1090.46	426.632	-0.417118	-0.679281	0.433924	-0.810731	1.76008	-0.722638	1.03224	-0.596333	0.675564	-0.451423
hsa_circ_0080640_CBC1	0.0897647	0.00158407	4.65541	up	110.28	51.3284	245.655	32.3308	110.423	32.6064	209.653	34.1968	280.759	42.0926	-2.7527	-3.93004	-1.76015	-4.47933	-1.92185	-3.91921	-1.65112	-4.34098	-1.28197	-3.79278
hsa-circRNA7461-25_CBC1	0.192822	0.035406	3.16958	up	188.628	209.969	607.461	169.702	665.71	80.7886	605.281	181.842	443.671	118.325	-1.97834	-1.8977	-0.453993	-2.08731	0.670007	-2.61021	-0.12152	-1.93023	-0.621815	-2.30166
hsa-circRNA1038-2_CBC1	0.133004	0.0105058	5.89381	up	193.289	90.5742	850.489	42.3	183.327	67.9027	622.463	54.0621	498.547	90.4398	-1.94312	-3.1107	0.0315079	-4.09158	-1.19047	-2.86089	-0.0811377	-3.68023	-0.453578	-2.68938
hsa-circRNA11595-36_CBC1	0.102532	0.00329287	3.37029	up	37.1573	23.2177	68.1912	13.7348	59.3491	22.4487	68.69	13.7768	55.0929	12.8351	-4.32216	-5.07457	-3.60913	-5.7144	-2.81759	-4.45773	-3.26095	-5.6526	-3.63137	-5.50625
hsa-circRNA5149-6_CBC1	0.11087	0.00493421	4.07855	up	31.1916	9.7408	17.8828	2.95586	11.4817	2.64083	46.4915	6.69716	17.8578	8.94916	-4.57465	-6.32769	-5.54014	-7.93059	-5.18747	-7.5453	-3.82409	-6.69322	-5.25668	-6.02652
hsa_circ_0135342_CBC1	0.170192	0.024736	2.26756	up	773.208	780.333	1245.37	523.018	1348.19	368.745	1455.83	524.052	1132.1	437.717	0.0569774	-0.00378308	0.581714	-0.46345	1.68807	-0.419811	1.14464	-0.403208	0.729621	-0.414416
hsa-circRNA11493-38_CBC1	0.133104	0.0105337	2.13283	up	70.1421	61.8052	163.363	45.1831	88.6127	43.3187	130.052	52.3527	81.5766	37.2781	-3.40553	-3.66207	-2.34871	-3.99645	-2.2393	-3.50937	-2.34004	-3.72658	-3.06508	-3.96802
hsa-circRNA7044-10_CBC1	0.0865066	0.00120567	35.791	up	122.128	13.3732	237.812	2.63441	166.549	11.7732	435.054	5.75518	251.079	3.6454	-2.60548	-5.87045	-1.80696	-8.09669	-1.32894	-5.38886	-0.597931	-6.91191	-1.44316	-7.32219
hsa_circ_0076904_CBC1	0.133386	0.0106459	2.07676	up	33.4079	24.746	43.8824	13.7543	21.6714	15.8555	55.7647	17.7203	34.4523	15.9816	-4.47562	-4.98261	-4.24507	-5.71235	-4.27102	-4.95938	-3.5617	-5.28944	-4.30863	-5.18993
hsa-circRNA7044-2_CBC1	0.0813508	0.000688499	25.2501	up	197.87	24.6174	386.52	9.65306	252.445	15.1982	750.909	11.798	343.372	11.0099	-1.90932	-4.99012	-1.10624	-6.22318	-0.728916	-5.02046	0.189513	-5.8763	-0.991536	-5.72754
hsa_circ_0022644_CBC1	0.0903721	0.00175048	2.3551	up	2117.35	1336.81	3502.95	1206.58	1513.72	892.677	3150.39	1028.7	3669.11	1169.71	1.51031	0.772852	2.07372	0.742538	1.85514	0.855704	2.25833	0.569838	2.42605	1.00367
hsa-circRNA15613-87_CBC1	0.135753	0.0114085	2.12904	up	948.679	524.838	1776.19	753.617	1464.28	479.743	1596.2	680.291	636.182	429.187	0.352041	-0.576002	1.09393	0.0635223	1.80723	-0.0401734	1.27745	-0.0267654	-0.101867	-0.442808
hsa_circ_0079865_CBC1	0.0906846	0.00178807	14.3978	up	34.8141	10.0699	89.2882	3.02339	42.8954	3.75056	132.811	6.57932	66.173	2.43856	-4.41613	-6.27976	-3.22024	-7.898	-3.28599	-7.03918	-2.30975	-6.71883	-3.36699	-7.90224
hsa_circ_0133973_CBC1	0.205831	0.0422778	3.23587	up	159.016	45.9216	200.764	43.1833	15.0146	24.3382	239.467	31.1905	159.113	33.0775	-2.22471	-4.09063	-2.05128	-4.06177	-4.80045	-4.34114	-1.4593	-4.47374	-2.10125	-4.14049
hsa_circ_0117870_CBC1	0.21499	0.047359	7.74681	up	3.41162	4.96128	151.324	2.7007	31.0236	2.64083	76.1666	4.97377	9.42512	2.26486	-7.76728	-7.30102	-2.45914	-8.06083	-3.75345	-7.5453	-3.1119	-7.12243	-6.17865	-8.00885
hsa_circ_0110152_CBC1	0.10359	0.00341885	2.41685	up	593.973	424.297	1349.45	506.059	797.232	278.956	962.533	337.917	1152.67	410.871	-0.323481	-0.882798	0.697515	-0.511003	0.930112	-0.822396	0.54771	-1.03625	0.755595	-0.505729
hsa_circ_0085460_CBC1	0.126283	0.00868847	5.4379	up	302.213	137.411	1158.68	156.368	1873.08	126.285	828.783	142.3	428.072	122.587	-1.29831	-2.50937	0.477629	-2.20537	2.16245	-1.96575	0.331868	-2.28398	-0.673455	-2.25061
hsa_circ_0085588_CBC1	0.175554	0.0271532	2.08472	up	779.169	483.223	1240.23	610.097	1238.08	405.057	1610.63	525.937	595.857	449.08	0.068058	-0.695184	0.575746	-0.24127	1.56514	-0.284309	1.29042	-0.398026	-0.196342	-0.377442
hsa_circ_0016387_CBC1	0.156998	0.0192845	4.89085	up	18.9833	16.4926	47.5739	2.53337	15.0249	2.64083	31.1099	7.64441	24.2142	4.18857	-5.29108	-5.56798	-4.12854	-8.15311	-4.79946	-7.5453	-4.40368	-6.50237	-4.81738	-7.12181
hsa_circ_0122964_CBC1	0.0792664	0.00048164	2.16026	up	1175.08	677.549	1754.87	560.49	519.369	319.673	1003.85	437.788	823.366	342.439	0.66081	-0.207547	1.07651	-0.363622	0.311872	-0.625837	0.608347	-0.662683	0.270226	-0.768568
hsa_circ_0085331_CBC1	0.20884	0.0440262	2.69516	up	578.109	389.211	1075.17	307.592	2225.46	278.369	868.179	401.997	653.77	398.619	-0.362537	-1.00732	0.369709	-1.22929	2.41115	-0.825435	0.398867	-0.785731	-0.0625242	-0.549405
hsa_circ_0045795_CBC1	0.18618	0.0319589	3.04286	up	35.6265	14.692	39.3811	10.8334	26.449	3.17299	30.9022	11.232	20.8551	15.6327	-4.38286	-5.73477	-4.40121	-6.05675	-3.9836	-7.28045	-4.41334	-5.94723	-5.03283	-5.22178
hsa-circRNA15598-10_CBC1	0.16461	0.0223532	4.8666	up	63.1694	51.416	263.531	22.771	297.709	25.3572	168.4	29.8977	81.3173	27.0925	-3.55658	-3.92758	-1.65881	-4.98504	-0.490985	-4.28197	-1.96723	-4.53481	-3.06967	-4.42845
hsa_circ_0084240_CBC1	0.171789	0.0253865	3.75279	up	27.9111	25.577	96.0802	19.6765	98.7779	13.8275	160.248	21.108	41.8333	15.7096	-4.73497	-4.93496	-3.11447	-5.19576	-2.08263	-5.15682	-2.03882	-5.03706	-4.02858	-5.2147
hsa_circ_0085863_CBC1	0.163703	0.0219282	3.19881	up	89.8744	64.8981	119.957	53.5825	257.877	44.2827	139.804	56.9804	266.644	34.1124	-3.0479	-3.59162	-2.79427	-3.75047	-0.698204	-3.47762	-2.23572	-3.60438	-1.35639	-4.09605
hsa_circ_0069273_CBC1	0.0767958	0.000274696	4.33933	up	233.502	83.4916	353.754	74.9291	164.866	48.3776	293.875	53.5433	333.264	51.7437	-1.67044	-3.22817	-1.23404	-3.26671	-1.34359	-3.35002	-1.16392	-3.69414	-1.03464	-3.49496
hsa_circ_0026197_CBC1	0.0997433	0.00287819	3.05627	up	45.0871	29.6966	63.4147	12.4975	41.4207	13.8465	65.4085	19.843	45.189	12.4516	-4.04309	-4.7195	-3.7139	-5.8506	-3.33647	-5.15484	-3.33158	-5.12621	-3.91726	-5.55001
hsa_circ_0097649_CBC1	0.159021	0.0201341	3.3754	up	100.721	78.43	329.403	36.2603	87.3858	45.0305	314.687	52.7834	233.314	69.5195	-2.88352	-3.3184	-1.33693	-4.31385	-2.25942	-3.45346	-1.06521	-3.71476	-1.54903	-3.06892
hsa-circRNA3815_CBC1	0.1422	0.0135617	2.03192	up	1248.98	543.249	1175.74	684.624	1599.35	565.459	1232.39	592.326	904.917	587.164	0.7488	-0.526261	0.498708	-0.0749973	1.93452	0.196989	0.904264	-0.226526	0.406478	0.00934984
hsa-circRNA14406-4_CBC1	0.13414	0.0108362	2.87636	up	84.0608	44.9992	96.7502	24.631	35.7064	23.0885	32.1824	13.9004	203.469	26.2619	-3.14437	-4.1199	-3.10445	-4.87176	-3.55063	-4.41719	-4.35478	-5.63972	-1.7465	-4.47337
hsa_circ_0113440_CBC1	0.104923	0.00366763	7.01692	up	131.507	61.0015	353.642	36.9857	232.972	17.6896	264.098	45.4073	264.464	23.743	-2.49874	-3.68096	-1.2345	-4.28527	-0.844731	-4.80146	-1.31805	-3.93192	-1.36823	-4.61884
hsa-circRNA2536-1_CBC1	0.0839804	0.000971445	6.66035	up	209.911	42.4074	357.763	26.0108	237.151	47.5183	407.374	43.0313	231.913	55.054	-1.8241	-4.20549	-1.21778	-4.79313	-0.819079	-3.37588	-0.692773	-4.00946	-1.55772	-3.40549
hsa_circ_0007188_CBC1	0.191431	0.0347716	2.532	up	511.575	413.127	1775.37	275.321	445.016	110.708	632.385	398.119	579.504	274.612	-0.538932	-0.921288	1.09326	-1.38919	0.0889699	-2.15567	-0.0583224	-0.799717	-0.236488	-1.08702
hsa_circ_0084238_CBC1	0.193999	0.0360633	2.37242	up	41.7354	38.4577	92.9895	39.2698	78.4343	19.0573	111.729	28.1922	42.5585	22.9584	-4.15454	-4.34653	-3.16165	-4.19882	-2.41533	-4.69402	-2.55912	-4.61955	-4.00379	-4.66732
hsa-circRNA8500-7_CBC1	0.0739087	6.17513e-05	5.80351	up	326.373	54.1824	470.264	50.7576	184.412	48.9836	369.541	68.5764	461.978	76.8476	-1.18736	-3.85198	-0.823313	-3.82861	-1.18195	-3.33206	-0.833393	-3.33713	-0.563483	-2.92434
hsa_circ_0065537_CBC1	0.214991	0.0473652	2.10873	up	169.854	197.834	808.531	162.917	195.815	96.5893	411.812	155.751	236.434	125.267	-2.12958	-1.98358	-0.0414814	-2.14617	-1.09539	-2.3525	-0.67714	-2.15367	-1.52987	-2.2194
hsa_circ_0091240_CBC1	0.0790338	0.000441072	6.574	up	67.8919	15.674	71.544	6.53409	34.4896	9.93803	78.8034	11.0222	56.9267	5.27714	-3.45257	-5.64143	-3.53988	-6.78618	-3.60065	-5.63333	-3.0628	-5.97443	-3.58413	-6.78851
hsa_circ_0085746_CBC1	0.194187	0.0361554	2.57091	up	169.896	185.234	515.917	119.552	610.413	121.205	378.606	155.333	281.549	117.806	-2.12923	-2.07852	-0.689645	-2.59267	0.544899	-2.02498	-0.798431	-2.15755	-1.27792	-2.30801
hsa_circ_0086555_CBC1	0.163577	0.0218885	2.64448	up	48.8109	20.6808	37.9995	9.54483	23.5805	5.6312	33.0395	11.412	25.4788	21.7071	-3.9286	-5.24151	-4.45273	-6.23945	-4.14922	-6.45285	-4.31686	-5.92429	-4.74394	-4.74818
hsa-circRNA2502-11_CBC1	0.11799	0.00641746	2.05698	up	119.167	77.1894	165.875	44.3871	72.1089	34.2876	102.999	67.0565	98.245	48.0913	-2.64089	-3.3414	-2.32669	-4.0221	-2.53664	-3.84668	-2.67649	-3.36947	-2.79685	-3.60057
hsa_circ_0038900_CBC1	0.162421	0.021475	2.34727	up	3000.4	1466.48	5530.42	1676.35	3494.53	1871.18	7979.56	1786.04	2645.12	2022.21	2.0132	0.906413	2.73253	1.21694	3.06214	1.92344	3.59911	1.36578	1.95395	1.79344
hsa_circ_0085995_CBC1	0.188388	0.0331987	2.91593	up	32.5217	35.3835	103.935	25.235	128.609	24.5744	115.549	24.4658	48.3793	20.7703	-4.5144	-4.46672	-3.0011	-4.83681	-1.70189	-4.32721	-2.51062	-4.82408	-3.81885	-4.81182
hsa_circ_0084408_CBC1	0.172049	0.0255304	3.5227	up	90.0251	84.2123	374.678	77.0567	311.277	64.1028	584.131	69.1233	135.41	51.4999	-3.04548	-3.21577	-1.15113	-3.22632	-0.426688	-2.94398	-0.172833	-3.32567	-2.33397	-3.50177
hsa_circ_0014711_CBC1	0.0810248	0.000663283	2.99614	up	1107.3	487.688	1001.59	343.839	1294.84	349.549	1275.01	385.03	1414.55	459.762	0.5751	-0.681915	0.267441	-1.06858	1.62981	-0.496938	0.953309	-0.847945	1.05096	-0.343529
hsa_circ_0036871_CBC1	0.132749	0.0104392	2.42485	up	59.4035	23.6255	91.6376	22.8754	31.6733	26.6651	105.21	29.1579	50.4749	25.1407	-3.64526	-5.04945	-3.18277	-4.97844	-3.72355	-4.20941	-2.64585	-4.57096	-3.75767	-4.53632
hsa_circ_0052661_CBC1	0.169887	0.0245874	3.46283	up	64.5969	32.909	102.047	22.3046	71.1909	12.3739	8.90591	7.91476	65.0645	7.34834	-3.52434	-4.57132	-3.02755	-5.01489	-2.55512	-5.31706	-6.20822	-6.45223	-3.39136	-6.31085
hsa_circ_0067837_CBC1	0.147192	0.015498	2.60664	up	57.2331	36.2301	128.499	20.8412	41.3331	30.4887	92.2848	25.6284	82.5841	31.561	-3.69896	-4.43261	-2.69503	-5.1128	-3.33952	-4.01609	-2.83496	-4.7571	-3.04737	-4.2082
hsa_circ_0051053_CBC1	0.115033	0.00580695	2.02639	up	4073	1274.4	2464.1	1136.74	1480.27	1045.35	1916.09	1020.61	1873.57	976.849	2.45414	0.703879	1.5662	0.656519	1.8229	1.08348	1.54097	0.558447	1.45641	0.743721
hsa_circ_0065290_CBC1	0.0887661	0.00144705	2.14878	up	310.683	201.574	617.816	185.689	237.2	142.515	374.631	192.407	450.643	158.125	-1.25844	-1.95656	-0.429608	-1.95742	-0.818786	-1.79132	-0.813654	-1.84875	-0.599322	-1.88335
hsa_circ_0093973_CBC1	0.118371	0.00653011	2.36804	up	16.818	5.97856	16.335	3.8041	4.19113	2.64083	32.0765	13.5873	17.9074	10.5274	-5.4658	-7.03193	-5.67074	-7.56661	-6.6414	-7.5453	-4.35954	-5.67259	-5.25268	-5.79219
hsa_circ_0027116_CBC1	0.0929312	0.00197467	2.79093	up	588.078	330.268	1381.32	276.124	655.237	338.454	888.875	317.101	1153.02	318.373	-0.33787	-1.24424	0.731191	-1.385	0.647131	-0.543475	0.432854	-1.12797	0.756036	-0.873697
hsa_circ_0084296_CBC1	0.197553	0.0378494	2.96046	up	103.378	119.896	421.514	86.0737	318.098	75.5736	627.33	106.687	142.546	63.3636	-2.84595	-2.70609	-0.981204	-3.06667	-0.395414	-2.70648	-0.0699006	-2.69954	-2.25988	-3.20269
hsa_circ_0068898_CBC1	0.142666	0.013817	2.34189	up	222.438	134.586	459.661	76.952	123.444	83.3946	220.165	111.754	278.178	109.97	-1.74047	-2.53934	-0.856215	-3.22828	-1.76104	-2.56441	-1.58054	-2.6326	-1.2953	-2.4073
hsa-circRNA5542-1_CBC1	0.168888	0.0242377	3.29334	up	243.183	162.216	2626.89	235.694	270.392	165.373	569.241	239.15	1828.89	296.915	-1.61184	-2.26996	1.6585	-1.61339	-0.629837	-1.57671	-0.210086	-1.535	1.42159	-0.974364
hsa_circ_0085489_CBC1	0.160168	0.0206202	2.00381	up	90.5596	66.3089	159.671	67.7025	174.51	50.2951	99.4453	62.6858	101.757	54.0153	-3.03694	-3.5606	-2.38168	-3.41303	-1.26158	-3.29394	-2.72715	-3.46671	-2.74618	-3.43297
hsa-circRNA4701-1_CBC1	0.109955	0.00472874	13.8663	up	10.9945	3.49203	83.8863	2.77674	60.8603	4.59371	143.574	3.19085	21.6629	2.31761	-6.07902	-7.80766	-3.31028	-8.02077	-2.78131	-6.74663	-2.19733	-7.76283	-4.97801	-7.97563
hsa_circ_0136924_CBC1	0.125564	0.00847134	2.5389	up	181.863	97.7466	214.172	84.6185	189.697	43.2191	328.307	126.549	155.486	76.4454	-2.03103	-3.00075	-1.95802	-3.09127	-1.14119	-3.51269	-1.00408	-2.45323	-2.13452	-2.93191
hsa-circRNA2502-16_CBC1	0.107237	0.00417513	2.22621	up	127.834	63.1095	209.433	52.3446	76.5981	52.5153	151.946	61.9909	106.149	54.405	-2.53961	-3.63194	-1.9903	-3.7842	-2.44951	-3.23162	-2.11557	-3.48279	-2.68522	-3.4226
hsa_circ_0136943_CBC1	0.218857	0.0496315	2.39481	up	67.2996	66.6786	139.401	57.1054	177.996	32.4777	279.505	85.4355	124.1	67.32	-3.46521	-3.55258	-2.57754	-3.65861	-1.23304	-3.92491	-1.23625	-3.02001	-2.4598	-3.11531
hsa-circRNA4547-7_CBC1	0.0980702	0.00260096	2.45084	up	99.7578	60.0541	226.048	49.575	115.13	58.1846	149.44	72.2432	161.931	54.9142	-2.89738	-3.70354	-1.88016	-3.86262	-1.86162	-3.08372	-2.13956	-3.26198	-2.07593	-3.40916
hsa_circ_0124180_CBC1	0.219269	0.0499471	2.03315	up	150.405	160.354	431.66	101.77	167.546	66.0462	355.16	146.594	178.403	121.449	-2.30502	-2.28662	-0.94689	-2.825	-1.32033	-2.90089	-0.890657	-2.24109	-1.93617	-2.26407
hsa_circ_0139350_CBC1	0.0739087	0.000215974	3.69661	up	58.0712	19.8362	97.4135	22.3124	40.3549	16.4753	60.9672	12.4779	61.1942	13.1166	-3.67798	-5.30167	-3.09459	-5.01439	-3.37407	-4.90405	-3.43302	-5.79547	-3.47984	-5.47494
hsa_circ_0061635_CBC1	0.141724	0.0133814	2.01514	up	260.163	196.388	315.838	124.643	169.864	125.879	473.681	137.447	278.799	126.687	-1.51446	-1.99417	-1.3976	-2.53251	-1.3005	-1.9704	-0.47521	-2.33405	-1.29208	-2.20315
hsa_circ_0125971_CBC1	0.093079	0.00199108	2.12361	up	65.1203	27.516	63.1187	20.2363	22.0229	17.4511	50.1367	23.8004	58.1539	25.5579	-3.5127	-4.82953	-3.72065	-5.15529	-4.24781	-4.82104	-3.71519	-4.86386	-3.55336	-4.51257
hsa_circ_0085222_CBC1	0.156823	0.0192328	2.3913	up	307.401	258.168	564.602	222.527	681.42	151.98	528.435	233.556	473.6	179.544	-1.27376	-1.59956	-0.55955	-1.69633	0.703658	-1.69855	-0.317399	-1.56915	-0.527639	-1.70007
hsa_circ_0084306_CBC1	0.180458	0.0293918	3.52543	up	71.6214	73.7005	335.785	67.9893	310.024	43.8574	453.372	72.9037	150.699	56.4731	-3.37542	-3.40813	-1.30925	-3.40693	-0.43251	-3.49154	-0.53843	-3.24885	-2.17964	-3.36878
hsa_circ_0064246_CBC1	0.156204	0.0189877	3.36672	up	63.9264	47.8304	219.545	20.9727	49.749	26.8609	127.249	28.9062	72.3027	18.443	-3.5394	-4.03187	-1.92227	-5.10373	-3.07215	-4.19885	-2.37147	-4.58347	-3.23919	-4.98327
hsa_circ_0082517_CBC1	0.172552	0.0257618	2.22507	up	375.16	313.776	1210.03	227.772	252.039	174.528	876.213	302.184	566.01	266.979	-0.986371	-1.31814	0.540184	-1.66272	-0.731241	-1.49898	0.412155	-1.19749	-0.270479	-1.12769
hsa_circ_0122333_CBC1	0.138883	0.0123336	2.56314	up	425.83	253.511	838.684	172.278	238.901	134.368	355.664	84.7323	282.992	150.999	-0.8036	-1.62582	0.0113423	-2.06557	-0.808473	-1.87625	-0.88861	-3.03193	-1.27055	-1.94987
hsa_circ_0131925_CBC1	0.159108	0.0201761	7.40912	up	5.85731	3.43886	47.0846	2.97031	5.63844	2.87433	50.1098	3.17939	68.9812	2.49458	-6.9875	-7.8298	-4.14346	-7.92355	-6.21345	-7.42306	-3.71596	-7.76802	-3.30703	-7.86947
hsa_circ_0136830_CBC1	0.213962	0.0468502	2.79974	up	154.901	201.732	546.48	101.921	511.855	87.6635	435.652	186.401	333.19	105.258	-2.26253	-1.95544	-0.606616	-2.82285	0.290847	-2.49239	-0.59595	-1.89451	-1.03496	-2.47049
hsa_circ_0085647_CBC1	0.141748	0.0134076	2.16975	up	1492.84	1236.36	2187.97	1072.96	1858.07	569.195	2167.68	943.047	2451.41	910.951	1.00611	0.660154	1.39474	0.573219	2.15085	0.206488	1.71896	0.444414	1.84423	0.642958
hsa_circ_0056035_CBC1	0.0897647	0.00157905	12.9687	up	51.4414	7.39593	94.5627	2.91352	33.3511	8.26375	97.8096	5.32482	85.653	3.77944	-3.85288	-6.725	-3.13744	-7.9514	-3.64908	-5.89949	-2.75108	-7.02404	-2.99473	-7.2701
hsa_circ_0082595_CBC1	0.0906846	0.00178275	2.27692	up	1256.34	628.215	2249.27	627.555	992.38	435.87	1141.32	739.929	1311.15	521.651	0.757273	-0.316615	1.4346	-0.200567	1.24601	-0.178534	0.7935	0.0944697	0.94145	-0.161329
hsa_circ_0016661_CBC1	0.110301	0.00478199	3.59507	up	1401.15	467.918	1330.12	392.187	1979.25	330.496	1485.98	828.488	3206.32	563.355	0.914659	-0.741617	0.676701	-0.878768	2.24199	-0.577799	1.17422	0.257564	2.23154	-0.0503706
hsa_circ_0137385_CBC1	0.173554	0.0261974	3.1576	up	24.8365	25.9856	51.3183	12.6941	72.2182	10.4531	35.0283	11.8768	25.1509	6.10177	-4.90335	-4.91209	-4.01924	-5.82808	-2.53445	-5.56043	-4.23253	-5.8667	-4.76262	-6.57904
hsa_circ_0111109_CBC1	0.170718	0.0249226	2.28832	up	82.7222	41.2025	102.064	27.9887	39.7796	36.221	74.486	51.0511	185.191	33.4917	-3.16753	-4.24707	-3.02731	-4.6874	-3.39479	-3.76754	-3.14409	-3.7629	-1.88229	-4.12254
hsa_circ_0016406_CBC1	0.119635	0.00684871	3.44676	up	42.1631	22.6411	217.567	24.4429	46.3675	23.1987	113.197	37.3281	143.169	28.5996	-4.13983	-5.11086	-1.93533	-4.88282	-3.1737	-4.41032	-2.54029	-4.21458	-2.25358	-4.35035
hsa_circ_0043549_CBC1	0.085178	0.00108269	10.0005	up	152.708	42.3632	373.734	24.5389	158.726	21.472	664.484	36.456	323.622	23.1493	-2.2831	-4.20699	-1.15477	-4.87716	-1.39835	-4.52191	0.0131073	-4.24869	-1.077	-4.65537
hsa_circ_0086135_CBC1	0.184052	0.0311084	4.09454	up	16.7525	17.7459	111.107	19.8099	166.305	18.1757	124.064	15.1792	65.9676	21.9528	-5.47143	-5.46231	-2.90484	-5.18601	-1.33106	-4.76235	-2.40804	-5.51275	-3.37148	-4.73194
hsa_circ_0076756_CBC1	0.208967	0.0441185	2.53535	up	51.4068	44.1377	80.7585	24.5519	45.5925	28.1065	223.243	28.8564	64.763	28.7484	-3.85385	-4.14779	-3.3651	-4.8764	-3.19802	-4.13346	-1.56051	-4.58595	-3.39806	-4.34286
hsa_circ_0059375_CBC1	0.112711	0.0052907	2.57993	up	275.567	160.928	660.175	162.36	367.817	174.938	629.174	160.762	448.447	217.43	-1.43147	-2.28145	-0.333937	-2.15112	-0.1859	-1.49559	-0.0656658	-2.10799	-0.606371	-1.42386
hsa_circ_0084526_CBC1	0.215986	0.0479777	2.04415	up	17.3904	19.8515	31.4361	15.9473	49.3102	19.2419	30.447	7.95001	34.6251	15.9035	-5.41752	-5.30055	-4.72629	-5.49892	-3.08493	-4.68011	-4.43475	-6.44582	-4.30142	-5.197
hsa_circ_0074200_CBC1	0.129141	0.00955886	2.97851	up	29.5432	22.6735	60.1849	12.4032	71.9473	16.2956	72.1821	23.0362	37.9747	13.7054	-4.65298	-5.10879	-3.78931	-5.86153	-2.53987	-4.91988	-3.18941	-4.91094	-4.1682	-5.4116
hsa-circRNA9333-2_CBC1	0.0887661	0.00145297	11.1088	up	330.315	61.6556	708.958	28.1326	269.036	50.7562	992.445	42.9825	422.473	39.9112	-1.17004	-3.66557	-0.231085	-4.67999	-0.637087	-3.28078	0.591861	-4.0111	-0.69245	-3.86955
hsa_circ_0064206_CBC1	0.178066	0.0283039	2.07105	up	47.4995	43.4811	168.595	38.3188	48.8394	36.657	129.622	45.8066	105.141	48.3666	-3.96789	-4.16941	-2.30322	-4.23419	-3.09877	-3.75028	-2.34481	-3.91929	-2.69899	-3.59233
hsa_circ_0085465_CBC1	0.151227	0.0171176	5.54196	up	325.329	200.706	1551.54	163.32	2147.51	124.176	1146.64	178.445	453.42	143.559	-1.19198	-1.96279	0.898843	-2.14261	2.35971	-1.99005	0.800212	-1.95744	-0.59046	-2.02277
hsa_circ_0068097_CBC1	0.13722	0.0118348	2.13237	up	778.028	317.844	1418.91	510.066	910.577	347.443	622.07	580.679	1275.83	535.131	0.0659425	-1.29955	0.769924	-0.499626	1.12189	-0.505655	-0.08205	-0.255176	0.902053	-0.124523
hsa_circ_0115375_CBC1	0.117053	0.00623859	2.24204	up	164.11	140.579	226.888	84.0815	138.175	59.2828	192.631	73.0594	263.717	87.1635	-2.17922	-2.47649	-1.8748	-3.10045	-1.59839	-3.05675	-1.77328	-3.24577	-1.37232	-2.74262
hsa-circRNA8992-34_CBC1	0.18618	0.0319541	2.39383	up	286.181	331.961	764.301	184.187	428.755	216.472	519.886	229.99	1093.73	215.549	-1.37695	-1.23686	-0.122644	-1.96914	0.0352678	-1.18825	-0.340932	-1.59134	0.679883	-1.4364
hsa_circ_0013982_CBC1	0.0807892	0.000614438	2.23736	up	1820.61	816.089	2027.33	834.104	1720.43	695.857	1652.9	992.944	1932.79	744.154	1.29247	0.0608537	1.28472	0.209917	2.03981	0.496357	1.32781	0.518795	1.50131	0.351187
hsa-circRNA5834-1_CBC1	0.0541149	8.14864e-07	2.07396	up	2456.9	1244.22	4897.09	1986.16	3037.93	1690.26	4467.68	2274.02	4658.02	2018.7	1.72489	0.669293	2.55707	1.4616	2.86013	1.77674	2.76233	1.71426	2.77034	1.79094
hsa_circ_0121731_CBC1	0.136047	0.0115481	2.2213	up	457.083	251.636	1529.79	299.996	244.608	180.422	519.86	307.452	565.467	214.751	-0.701423	-1.63654	0.878474	-1.26537	-0.774413	-1.45106	-0.341004	-1.17256	-0.271863	-1.44175
hsa_circ_0015175_CBC1	0.150587	0.0168653	2.13747	up	250.289	142.702	297.587	71.6242	95.7602	73.4446	147.166	111.803	274.255	74.3593	-1.57028	-2.45487	-1.48347	-3.33179	-2.12739	-2.74771	-2.16168	-2.63196	-1.31579	-2.97183
hsa_circ_0084290_CBC1	0.138172	0.0121577	3.6373	up	434.92	287.735	1168.69	226.969	1189.21	219.304	1845.88	285.05	513.307	213.139	-0.773129	-1.44313	0.490037	-1.66781	1.50704	-1.1695	1.48711	-1.2817	-0.411487	-1.45262
hsa_circ_0064103_CBC1	0.0739087	4.42126e-05	3.33327	up	556.609	181.221	774.809	158.271	369.865	132.859	409.995	145.937	591.837	163.601	-0.417214	-2.11012	-0.102945	-2.18791	-0.177889	-1.89253	-0.683519	-2.24757	-0.206108	-1.83424
hsa_circ_0026588_CBC1	0.0981844	0.00264393	2.09981	up	297.432	182.352	383.643	208.271	366.458	160.19	509.811	196.631	338.855	143.078	-1.32132	-2.10114	-1.11702	-1.79185	-0.191241	-1.62265	-0.369164	-1.81742	-1.01064	-2.02761
hsa_circ_0055670_CBC1	0.0872066	0.0012607	11.2886	up	63.0307	10.3784	177.263	4.33463	142.26	17.7047	138.426	18.3532	128.92	10.2388	-3.55975	-6.23622	-2.23089	-7.37826	-1.55636	-4.80023	-2.25001	-5.23881	-2.40483	-5.8323
hsa_circ_0004966_CBC1	0.087853	0.0013593	6.44811	up	151.072	50.9278	381.957	30.187	170.863	42.3916	469.173	49.1516	393.917	49.3595	-2.29864	-3.94135	-1.12337	-4.57831	-1.29204	-3.54058	-0.489005	-3.81761	-0.793417	-3.56302
hsa-circRNA3109-14_CBC1	0.13939	0.0124906	2.27114	up	2415.55	841.675	2626.29	638.904	1695.29	773.27	1354.32	828.585	1022.52	691.944	1.7004	0.10539	1.65817	-0.17471	2.01857	0.648539	1.04037	0.257733	0.582753	0.24624
hsa-circRNA15214-9_CBC1	0.131869	0.0102298	2.00603	up	1203.99	568.133	1626.79	584.664	473.449	440.36	940.454	618.757	1704.62	489.054	0.695875	-0.461645	0.967173	-0.302701	0.178321	-0.163752	0.514231	-0.163543	1.32007	-0.254422
hsa_circ_0091322_CBC1	0.146492	0.0151693	2.2003	up	4556.35	1648.57	6959.81	1643.44	1625.32	1628.44	4542.29	2469.52	4576.38	1844.31	2.61593	1.07527	3.06419	1.18833	1.95777	1.72298	2.78622	1.83324	2.74483	1.6606
hsa_circ_0014261_CBC1	0.0997008	0.00286157	2.06087	up	501.459	281.203	312.904	153.828	344.318	127.246	359.15	211.324	384.336	166.815	-0.567747	-1.47626	-1.41107	-2.22899	-0.281146	-1.95482	-0.87454	-1.71346	-0.82894	-1.80616
hsa_circ_0035045_CBC1	0.129641	0.00968372	3.82959	up	153.929	76.7355	389.254	58.601	203.603	93.6157	642.286	69.4502	214.593	67.5362	-2.27161	-3.34991	-1.09607	-3.62131	-1.03913	-2.39761	-0.0359097	-3.31886	-1.66971	-3.11068
hsa_circ_0043176_CBC1	0.184614	0.0313528	2.09233	up	9.16599	10.6647	25.598	10.6304	17.9715	7.8187	28.4278	8.62303	30.7146	11.6185	-6.34144	-6.19696	-5.02268	-6.08404	-4.5411	-5.97936	-4.53375	-6.32858	-4.47431	-5.64992
hsa_circ_0078006_CBC1	0.213963	0.0468531	2.52498	up	71.367	26.0853	62.5941	24.828	22.312	18.3667	33.03	25.1885	103.482	10.7158	-3.38055	-4.90656	-3.73269	-4.86027	-4.22899	-4.74727	-4.31728	-4.78208	-2.72193	-5.76661
hsa_circ_0077411_CBC1	0.149845	0.0165939	2.16325	up	54.0359	44.1969	109.415	28.4748	23.3725	19.2623	67.6376	26.8497	56.3353	16.5171	-3.78189	-4.14586	-2.92698	-4.66255	-4.162	-4.67858	-3.28323	-4.68994	-3.5992	-5.14238
hsa-circRNA4355-4_CBC1	0.088851	0.00149644	2.36258	up	406.393	222.798	492.294	158.254	271.861	159.18	556.679	170.401	436.57	181.619	-0.871002	-1.81213	-0.757264	-2.18807	-0.622018	-1.63177	-0.24228	-2.02398	-0.645093	-1.6835
hsa_circ_0101094_CBC1	0.0813769	0.000765357	2.15984	up	675.484	380.344	1088.91	335.209	535.39	307.883	575.085	250.447	574.145	272.186	-0.137956	-1.04057	0.388033	-1.10525	0.355702	-0.680051	-0.195352	-1.46841	-0.249892	-1.09982
hsa_circ_0084480_CBC1	0.160668	0.0208094	4.70223	up	117.991	95.8858	417.858	69.5703	372.265	69.3321	730.509	46.1951	181.987	48.0515	-2.65521	-3.02848	-0.993771	-3.37377	-0.168556	-2.83084	0.149775	-3.90711	-1.90747	-3.60176
hsa_circ_0135357_CBC1	0.158604	0.0199598	2.0112	up	603.66	556.292	962.791	377.342	943.174	317.575	961.31	444.588	756.093	395.163	-0.300143	-0.492032	0.210437	-0.934437	1.17264	-0.635337	0.545875	-0.640448	0.147257	-0.561966
hsa_circ_0025042_CBC1	0.105771	0.00385835	3.19273	up	340.919	224.948	672.03	144.674	284.44	114.868	719.023	153.364	513.592	122.384	-1.12445	-1.79828	-0.308259	-2.3175	-0.556762	-2.10246	0.126912	-2.17596	-0.410685	-2.253
hsa_circ_0015759_CBC1	0.121652	0.00732927	4.71344	up	6.76265	4.68688	29.3344	2.54127	11.9673	2.64083	13.6891	2.78959	17.7829	2.73842	-6.78015	-7.3831	-4.82612	-8.14862	-5.12772	-7.5453	-5.58803	-7.95672	-5.26275	-7.73493
hsa_circ_0130816_CBC1	0.147263	0.0155428	4.10752	up	570.99	88.7018	297.472	58.6522	143.11	48.8287	83.9792	72.6513	744.326	68.1054	-0.380413	-3.14084	-1.48403	-3.62005	-1.54776	-3.33663	-2.97102	-3.25386	0.124626	-3.09857
hsa-circRNA2987-2_CBC1	0.176098	0.0273587	2.72689	up	29.0808	14.1898	44.6137	21.2261	14.2446	2.64083	51.5304	11.7873	15.2921	9.96439	-4.67574	-5.78495	-4.22123	-5.0864	-4.87641	-7.5453	-3.67563	-5.87761	-5.48045	-5.87149
hsa_circ_0043705_CBC1	0.126921	0.00890579	2.04967	up	15.2842	13.7457	47.3337	14.6036	19.4961	9.3392	24.0619	11.339	35.7379	15.2554	-5.60377	-5.83082	-4.13585	-5.62591	-4.42363	-5.72299	-4.7743	-5.93355	-4.25578	-5.25702
hsa_circ_0120533_CBC1	0.15759	0.0195516	2.61822	up	15.1005	14.744	52.8621	15.7428	12.55	3.95222	26.8193	12.7224	41.8678	7.57721	-5.62122	-5.72967	-3.97648	-5.51755	-5.05913	-6.96363	-4.61778	-5.76747	-4.0274	-6.2666
hsa_circ_0135651_CBC1	0.173687	0.0262486	2.36056	up	88.8324	51.9275	127.502	54.1811	134.284	27.4963	107.65	42.944	75.5518	49.1371	-3.06472	-3.9133	-2.70626	-3.73445	-1.6396	-4.16512	-2.61278	-4.01239	-3.17577	-3.56953
hsa_circ_0005525_CBC1	0.0906456	0.00177279	2.40795	up	1241.71	669.183	1283.15	603.449	1197.84	477.252	1291.33	607.367	2189.43	550.79	0.740381	-0.225473	0.624833	-0.257079	1.51748	-0.0476834	0.971661	-0.190348	1.68118	-0.0829131
hsa-circRNA7527-1_CBC1	0.16179	0.021249	3.81281	up	805.069	460.026	3329.2	481.611	4040.02	371.119	1197.45	511.375	1072.46	396.988	0.115233	-0.766156	2.00032	-0.582442	3.2714	-0.410551	0.862767	-0.438537	0.651547	-0.55532
hsa_circ_0139677_CBC1	0.124569	0.00823252	2.13984	up	500.873	229.64	470.017	191.535	327	128.688	349.907	143.699	250.294	178.708	-0.569433	-1.7685	-0.824072	-1.9127	-0.355597	-1.93856	-0.912153	-2.26987	-1.44768	-1.70681
hsa_circ_0085645_CBC1	0.143422	0.0140946	2.48165	up	134.756	87.7426	130.065	71.1729	142.988	34.5951	171.628	53.1048	160.347	61.7761	-2.46353	-3.15652	-2.67755	-3.34091	-1.549	-3.83379	-1.93984	-3.706	-2.09011	-3.23929
hsa-circRNA15355-28_CBC1	0.109074	0.00452141	3.18762	up	308.612	121.856	655.739	98.5449	140.677	98.006	469.338	144.588	393.937	90.9124	-1.26808	-2.6827	-0.343664	-2.87146	-1.5725	-2.33149	-0.4885	-2.26097	-0.793343	-2.68187
hsa-circRNA15584-14_CBC1	0.205722	0.0422067	2.25119	up	236.284	238.465	965.765	258.665	826.668	207.617	715.783	287.087	335.604	206.2	-1.65336	-1.71409	0.214887	-1.47922	0.982421	-1.24851	0.120396	-1.27143	-1.02455	-1.50037
hsa_circ_0001671_CBC1	0.191097	0.0346104	2.04212	up	379.489	289.782	1084.44	210.119	232.282	158.559	549.582	229.571	317.315	204.849	-0.969822	-1.43291	0.382095	-1.7791	-0.849012	-1.63741	-0.260792	-1.59398	-1.10539	-1.50986
hsa_circ_0006862_CBC1	0.11368	0.00557306	9.81607	up	228.482	59.5362	856.866	27.0179	319.118	61.8457	725.896	28.4714	597.649	101.564	-1.70179	-3.71603	0.0422839	-4.73832	-0.390797	-2.99569	0.140638	-4.60533	-0.192009	-2.52203
hsa_circ_0007313_CBC1	0.126134	0.00866028	2.55202	up	456.824	348.598	1391.6	359.601	1047.89	290.827	1069.87	548.37	1069.51	340.685	-0.702241	-1.16631	0.741888	-1.00391	1.32453	-0.762273	0.700231	-0.337767	0.647564	-0.775978
hsa_circ_0084892_CBC1	0.134737	0.0111085	3.00617	up	91.2936	63.1944	234.762	58.7585	187.132	62.8908	177.236	29.163	96.9889	39.8835	-3.02529	-3.63001	-1.82559	-3.61744	-1.16083	-2.97151	-1.89345	-4.5707	-2.81542	-3.87055
hsa-circRNA13422-13_CBC1	0.113001	0.00542488	2.33615	up	100.784	55.0448	177.361	35.9237	55.3333	33.7666	83.268	45.9393	101.371	37.8356	-2.8826	-3.82919	-2.2301	-4.3273	-2.91867	-3.86877	-2.98329	-3.91512	-2.75167	-3.9466
hsa_circ_0029427_CBC1	0.118907	0.00664364	2.23138	up	1795.07	1443.73	4291.12	1392.67	2578.88	1353.54	4672.91	1474.25	4158.88	1682.46	1.27209	0.883852	2.3665	0.949468	2.62379	1.45623	2.82712	1.08899	2.60681	1.52809
hsa_circ_0002788_CBC1	0.126927	0.00894928	2.55926	up	188.638	116.8	405.465	131.396	456.505	106.303	334.497	129.383	286.78	139.795	-1.97826	-2.74383	-1.03721	-2.45639	0.125742	-2.21425	-0.977134	-2.42127	-1.25136	-2.0611
hsa-circRNA7663-28_CBC1	0.0824657	0.000867562	14.1704	up	148.004	24.6485	345.27	29.5836	272.652	16.5615	600.789	17.4266	316.262	21.2956	-2.32824	-4.9883	-1.26906	-4.60744	-0.617827	-4.89653	-0.132267	-5.31356	-1.11019	-4.77579
hsa_circ_0056028_CBC1	0.0792664	0.000481963	12.461	up	30.224	3.47683	53.8828	2.54434	23.7704	2.64083	67.4835	2.79561	53.8444	6.93387	-4.62011	-7.81395	-3.94889	-8.14688	-4.13765	-7.5453	-3.28652	-7.95361	-3.66444	-6.39461
hsa_circ_0026138_CBC1	0.0911509	0.00185716	2.29645	up	3995.58	1257.93	4663.45	2054.32	2581.55	1346.68	4219.76	1772.43	2978.21	1484.24	2.42645	0.68511	2.48654	1.51028	2.62528	1.4489	2.67996	1.35474	2.12507	1.34723
hsa_circ_0057662_CBC1	0.0849462	0.00103382	2.04138	up	346.515	232.575	428.091	150.304	402.113	198.573	290.248	147.493	417.314	192.547	-1.10096	-1.75018	-0.958869	-2.26242	-0.0572853	-1.31276	-1.18184	-2.23227	-0.710173	-1.5992
hsa_circ_0136944_CBC1	0.17216	0.0255867	2.35205	up	339.173	299.943	730.47	255.923	783.557	182.599	851.236	309.089	592.694	303.776	-1.13186	-1.38318	-0.18796	-1.4946	0.90515	-1.43376	0.370433	-1.16489	-0.20402	-0.941405
hsa_circ_0137114_CBC1	0.21044	0.0450435	2.66834	up	82.6884	75.0972	140.944	81.597	270.841	39.314	167.044	61.0317	199.585	51.1799	-3.16812	-3.38104	-2.56166	-3.14372	-0.62744	-3.64932	-1.97889	-3.50529	-1.7743	-3.51077
hsa_circ_0058439_CBC1	0.0860629	0.0011835	2.12281	up	753.429	344.666	1101.18	336.144	398.408	264.87	751.589	366.513	783.472	388.309	0.0195935	-1.18268	0.4042	-1.10123	-0.0706396	-0.897148	0.190818	-0.919053	0.198574	-0.587211
hsa_circ_0051413_CBC1	0.0988263	0.00276462	2.2589	up	507.589	276.407	636.038	195.864	449.457	196.144	607.532	238.244	444.319	254.628	-0.550218	-1.50108	-0.387671	-1.88046	0.103297	-1.33052	-0.116165	-1.54048	-0.619712	-1.19603
hsa_circ_0029428_CBC1	0.108289	0.00433458	2.15492	up	147.453	109.578	220.717	84.3902	169.563	94.3826	300.735	97.451	291.267	118.3	-2.33362	-2.83592	-1.91459	-3.09516	-1.30307	-2.38584	-1.13063	-2.83017	-1.22897	-2.30196
hsa_circ_0085652_CBC1	0.169336	0.024386	2.12021	up	105.631	91.9675	170.525	99.3024	147.707	42.4121	167.853	72.9131	233.28	83.2801	-2.81485	-3.08868	-2.2868	-2.86041	-1.50215	-3.53988	-1.97192	-3.24867	-1.54924	-2.80837
hsa-circRNA5936-11_CBC1	0.121383	0.00726815	2.55415	up	90.5264	64.4898	156.808	47.4668	77.5603	48.7857	157.101	41.9967	135.697	33.3008	-3.03747	-3.60073	-2.40778	-3.92532	-2.4315	-3.3379	-2.06743	-4.04457	-2.33091	-4.13078
hsa_circ_0012215_CBC1	0.125397	0.00841013	3.99768	up	49.6149	38.0949	169.67	23.9816	68.2475	11.5512	121.408	30.4402	80.2687	16.5112	-3.90503	-4.3602	-2.29405	-4.91031	-2.61604	-5.41632	-2.43926	-4.50887	-3.0884	-5.1429
hsa_circ_0076463_CBC1	0.15363	0.0179866	2.01784	up	1913.16	1241.1	1618.97	890.287	1516.31	821.519	3242.36	858.122	1773.15	1002.29	1.36401	0.665673	0.960222	0.303961	1.85761	0.73586	2.29985	0.308267	1.37694	0.780809
hsa_circ_0079874_CBC1	0.085178	0.00106393	14.6141	up	56.6407	10.4226	197.933	6.68797	83.3164	8.64851	291.779	9.09817	83.1564	5.99573	-3.71397	-6.23008	-2.07177	-6.7526	-2.32822	-5.83384	-1.17425	-6.2512	-3.03741	-6.60434
hsa_circ_0051870_CBC1	0.0948644	0.00222401	2.56846	up	1263.75	314.042	896.639	363.86	548.383	275.875	1039.33	556.344	1101.46	350.981	0.765763	-1.31692	0.107742	-0.986925	0.390295	-0.838421	0.658459	-0.31694	0.690043	-0.733024
hsa_circ_0133395_CBC1	0.171837	0.025432	2.99036	up	254.312	49.6212	80.8187	44.7719	48.4602	29.2328	72.2208	39.3372	483.439	55.061	-1.54728	-3.97884	-3.36402	-4.00964	-3.11001	-4.07677	-3.18864	-4.13895	-0.497973	-3.40531
hsa_circ_0036911_CBC1	0.0813769	0.000758023	6.62283	up	99.6329	26	191.102	17.1605	115.687	31.602	285.533	27.1872	239.583	29.8404	-2.89918	-4.91129	-2.12244	-5.39315	-1.85466	-3.96434	-1.20547	-4.67191	-1.51078	-4.28908
hsa-circRNA16242-9_CBC1	0.208023	0.0435725	2.81639	up	2514.65	610.362	1829.21	725.878	2392.3	424.36	511.931	652.034	2084.54	522.879	1.75841	-0.358208	1.13637	0.00941811	2.51544	-0.217144	-0.363176	-0.08797	1.61035	-0.157938
hsa_circ_0036711_CBC1	0.10929	0.00458827	3.18271	up	170.106	81.6209	401.687	67.0342	131.237	79.2467	277.425	59.0452	308.746	88.8584	-2.12744	-3.26086	-1.05071	-3.42734	-1.67272	-2.63801	-1.24703	-3.55302	-1.14489	-2.71484
hsa-circRNA5535-37_CBC1	0.134862	0.0111363	3.01807	up	124.016	80.3141	566.218	77.6837	131.48	77.1862	337.359	82.4617	242.289	73.4055	-2.58335	-3.28415	-0.555428	-3.21463	-1.67005	-2.67602	-0.964841	-3.07112	-1.49458	-2.99045
hsa_circ_0084772_CBC1	0.12617	0.00866818	2.32233	up	994.342	752.03	3844.29	1160.16	1900.43	662.598	4042.89	1427.19	1976.92	1007.69	0.419864	-0.0570824	2.20786	0.685941	2.18337	0.4257	2.61819	1.04218	1.53388	0.788568
hsa_circ_0135898_CBC1	0.166213	0.0229504	2.90109	up	495.519	403.678	1249.9	362.962	1508.83	217.866	718.502	304.959	872.801	283.351	-0.584939	-0.954669	0.586952	-0.990493	1.85047	-1.17899	0.125866	-1.1843	0.354345	-1.04182
hsa_circ_0137588_CBC1	0.169792	0.0245479	3.97358	up	140.214	118.558	985.138	199.841	851.057	80.6942	286.9	123.719	559.755	77.931	-2.40625	-2.72228	0.243541	-1.85146	1.02437	-2.6119	-1.19858	-2.48584	-0.286513	-2.90415
hsa_circ_0085144_CBC1	0.124816	0.00826648	2.64714	up	5490.86	3937.72	17913.3	4437.41	16689.5	4310.99	14617.4	5559.65	9808.68	4182.1	2.88508	2.33141	4.4281	2.62134	5.31791	3.12751	4.47242	3.00401	3.84468	2.84174
hsa_circ_0085015_CBC1	0.158604	0.019962	4.66469	up	324.521	373.673	1726.88	199.596	976.048	195.635	1447.81	223.325	1349.68	143.654	-1.19557	-1.0661	1.05331	-1.85323	1.22206	-1.33427	1.13668	-1.63377	0.983242	-2.02182
hsa_circ_0014114_CBC1	0.107284	0.00418039	2.3946	up	40.3287	19.3561	32.2342	18.2955	23.123	7.24424	29.8144	13.9703	38.1748	11.7271	-4.204	-5.33702	-4.69012	-5.30075	-4.17748	-6.08946	-4.46505	-5.63248	-4.16061	-5.6365
hsa-circRNA12086_CBC1	0.148591	0.0160235	2.57773	up	247.782	148.68	424.651	253.535	474.334	140.655	764.195	161.569	421.906	159.644	-1.5848	-2.39566	-0.970509	-1.50812	0.181016	-1.81027	0.214816	-2.10076	-0.694385	-1.86956
hsa_circ_0104334_CBC1	0.0849374	0.00102636	2.88032	up	74.7404	25.7825	120.693	23.0807	40.9975	21.518	62.4116	26.6119	89.9108	29.7136	-3.31392	-4.92341	-2.78545	-4.96555	-3.35128	-4.51882	-3.39924	-4.70277	-2.92474	-4.29522
hsa-circRNA1203-20_CBC1	0.184885	0.0314661	2.21695	up	60.2285	33.42	73.2224	32.1145	31.5521	35.3437	78.4445	18.0434	93.9855	27.0717	-3.62536	-4.54909	-3.50643	-4.48901	-3.72908	-3.80291	-3.06938	-5.26338	-2.8608	-4.42956
hsa_circ_0067841_CBC1	0.0978457	0.00257131	2.99072	up	343.864	179.292	694.995	126.073	238.814	129.916	514.809	143.041	510.773	144.429	-1.11204	-2.12556	-0.259783	-2.51605	-0.808999	-1.92486	-0.355087	-2.27649	-0.418626	-2.01406
hsa_circ_0076459_CBC1	0.164483	0.0222737	2.07322	up	511.655	368.668	399.154	215.715	370.798	186.631	881.817	214.306	437.589	231.995	-0.538706	-1.08555	-1.05984	-1.74119	-0.174256	-1.40225	0.421353	-1.69325	-0.641731	-1.33032
hsa_circ_0068023_CBC1	0.0739087	3.4924e-05	5.55161	up	67.225	16.0593	120.413	22.0973	82.1093	15.4846	121.912	21.7573	95.0115	11.8111	-3.46681	-5.60639	-2.78879	-5.02837	-2.34927	-4.99353	-2.43329	-4.99334	-2.84513	-5.62619
hsa_circ_0109675_CBC1	0.110686	0.004872	2.42883	up	1678.85	621.407	2763.24	585.21	909.222	615.75	1621.03	939.408	1731.65	644.108	1.17552	-0.332335	1.7315	-0.301355	1.11974	0.319912	1.29971	0.438835	1.34277	0.142888
hsa-circRNA2520-12_CBC1	0.0897647	0.00160261	5.65616	up	37.6838	13.867	75.566	11.63	21.4652	3.47955	110.528	10.4928	63.9789	12.2654	-4.30186	-5.81815	-3.46098	-5.95439	-4.28482	-7.14739	-2.57471	-6.04544	-3.41564	-5.57175
hsa_circ_0113913_CBC1	0.125045	0.00834464	3.75428	up	182.511	25.0534	66.1021	24.7654	27.2464	11.4139	143.501	22.0073	74.3054	29.1665	-2.0259	-4.9648	-3.65402	-4.86391	-3.94075	-5.43357	-2.19806	-4.97686	-3.19977	-4.32203
hsa-circRNA7713-2_CBC1	0.0936248	0.00204563	3.18587	up	64.6421	20.4853	91.5242	16.2436	37.4302	20.4341	66.3913	16.7768	60.8991	23.1313	-3.52333	-5.25521	-3.18456	-5.47236	-3.48261	-4.59338	-3.31006	-5.36837	-3.48682	-4.6565
hsa_circ_0014192_CBC1	0.146984	0.0153399	2.00799	up	56.4657	32.506	52.914	24.6	45.0256	25.1448	31.471	26.4695	85.3044	20.1064	-3.71843	-4.5891	-3.97506	-4.87358	-3.21607	-4.2941	-4.38703	-4.71052	-3.00062	-4.85869
hsa_circ_0081582_CBC1	0.0897647	0.00160697	2.1537	up	4829.79	3004.35	8639.89	2720.73	3418.86	2345.05	4728.83	2220.53	8017.19	2652.55	2.70001	1.94111	3.37616	1.91561	3.03056	2.24911	2.84429	1.67992	3.55372	2.18489
hsa_circ_0085165_CBC1	0.109064	0.00451826	2.72561	up	2790.76	1734.4	5014.41	1948.9	6914.24	1736.05	8316.22	2629.86	6127.63	2054.44	1.90871	1.1485	2.59122	1.43428	4.04661	1.81531	3.65873	1.924	3.16595	1.81626
hsa_circ_0026185_CBC1	0.119951	0.00693528	2.04445	up	220.944	160.463	318.34	146.79	171.582	123.584	383.097	150.023	447.735	128.363	-1.7502	-2.28564	-1.38622	-2.29656	-1.28599	-1.99694	-0.781415	-2.20773	-0.608662	-2.18419
hsa_circ_0084773_CBC1	0.137825	0.0120264	2.06844	up	4778.41	3628.39	14446	5252.05	9718.53	3367.99	14070.7	6465.01	8756.49	5088.89	2.68458	2.21339	4.11774	2.8645	4.53778	2.77138	4.41742	3.22166	3.68097	3.12486
hsa_circ_0002165_CBC1	0.149844	0.0165649	2.30054	up	474.998	404.647	1061.47	388.328	784.182	417.946	1768.7	402.28	1046.99	415.987	-0.645956	-0.951209	0.351213	-0.893033	0.906302	-0.239117	1.42549	-0.784716	0.616874	-0.487875
hsa_circ_0027525_CBC1	0.105575	0.0038178	2.30928	up	542.518	292.963	721.885	305.692	763.037	229.541	616.808	278.024	692.635	329.002	-0.454207	-1.41716	-0.205015	-1.23823	0.866866	-1.10368	-0.0943039	-1.31771	0.0207871	-0.826317
hsa_circ_0110895_CBC1	0.085866	0.00113614	2.09029	up	686.711	275.329	456.72	232.481	507.856	240.095	536.716	276.553	603.202	294.085	-0.114175	-1.50672	-0.865475	-1.63319	0.279532	-1.03883	-0.294968	-1.32536	-0.178667	-0.988182
hsa_circ_0038637_CBC1	0.0985692	0.00271619	5.77594	up	138.496	54.8331	247.23	33.2403	152.24	35.8731	488.339	37.0248	135.764	21.48	-2.42403	-3.83475	-1.75093	-4.43931	-1.45854	-3.78146	-0.431242	-4.22635	-2.3302	-4.76335
hsa_circ_0060732_CBC1	0.110832	0.00493036	2.25025	up	109.35	86.614	303.033	89.9814	102.816	58.916	173.148	68.4237	312.991	98.5192	-2.76493	-3.1752	-1.45731	-3.00261	-2.02482	-3.0657	-1.92712	-3.34035	-1.12518	-2.56594
hsa-circRNA7393-6_CBC1	0.0889671	0.00153036	8.54592	up	166.687	28.3185	299.779	22.7044	97.2886	29.017	341.919	17.569	224.012	24.1061	-2.15674	-4.78806	-1.47288	-4.98926	-2.10454	-4.08747	-0.945473	-5.30182	-1.60773	-4.59694
hsa_circ_0085227_CBC1	0.121302	0.00725316	2.45857	up	108.971	94.0154	345.452	98.4066	235.53	87.5657	269.5	96.5923	272.246	89.5134	-2.76993	-3.0569	-1.2683	-2.87348	-0.82898	-2.494	-1.28884	-2.84294	-1.3264	-2.70424
hsa-circRNA5028-6_CBC1	0.125426	0.00844503	11.9655	up	98.7543	33.3221	1266.99	28.1275	166.507	48.9334	901.658	34.3045	720.86	33.9411	-2.91196	-4.55332	0.606549	-4.68026	-1.32931	-3.33354	0.453454	-4.33645	0.078412	-4.10331
hsa_circ_0076286_CBC1	0.113228	0.00549232	2.20249	up	338.061	261.22	582.052	255.269	500.522	188.369	828.564	314.907	621.583	239.321	-1.13659	-1.58261	-0.515637	-1.49829	0.258547	-1.38887	0.331488	-1.13799	-0.135361	-1.28547
hsa_circ_0096092_CBC1	0.10672	0.00409239	2.26385	up	448.441	307.325	931.925	295.056	339.614	223.052	740.487	237.467	959.445	341.511	-0.728962	-1.34811	0.163429	-1.28932	-0.30099	-1.14505	0.169348	-1.54519	0.490892	-0.772483
hsa_circ_0085088_CBC1	0.188368	0.0331555	3.71345	up	11.6265	12.1817	20.563	5.41003	38.6399	3.63987	38.1451	7.35004	13.8525	3.79234	-5.99839	-6.00509	-5.33867	-7.05853	-3.43672	-7.0824	-4.10956	-6.55902	-5.62309	-7.26518
hsa_circ_0085576_CBC1	0.117042	0.00622661	2.15633	up	137.716	86.4738	291.356	111.819	170.991	64.8683	300.764	114.663	106.145	63.1852	-2.43218	-3.17754	-1.514	-2.68914	-1.29097	-2.92685	-1.13049	-2.59552	-2.68527	-3.20676
hsa_circ_0116990_CBC1	0.214923	0.0473289	2.58737	up	4.77454	5.52853	19.3565	5.14482	14.187	6.04753	13.6703	7.27021	57.5558	6.88108	-7.28237	-7.14483	-5.42589	-7.13105	-4.88224	-6.34994	-5.59001	-6.57478	-3.56827	-6.40564
hsa_circ_0016334_CBC1	0.0974164	0.0024684	2.25579	up	108.335	63.912	240.642	71.567	104.065	41.6951	120.927	76.926	126.111	46.6993	-2.77838	-3.61371	-1.78989	-3.33294	-2.0074	-3.56448	-2.445	-3.17137	-2.43662	-3.64294
hsa_circ_0139544_CBC1	0.208711	0.0439351	6.32202	up	703.218	69.9121	972.596	35.306	13.2888	25.9258	384.331	31.9202	270.688	44.3346	-0.0799064	-3.48426	0.225056	-4.35232	-4.97661	-4.24997	-0.776778	-4.44038	-1.33468	-3.71791
hsa_circ_0123970_CBC1	0.0826307	0.000870317	2.10006	up	4898.23	3390.43	9103.08	3385.05	5558.6	2749.48	7295.02	3625.95	8393.09	3140.72	2.72031	2.11552	3.4515	2.2308	3.73176	2.47865	3.46971	2.38737	3.61982	2.42861
hsa_circ_0076178_CBC1	0.115592	0.00593902	2.38451	up	76.4926	55.9141	215.305	72.9007	114.938	50.9519	259.313	70.58	176.671	74.2293	-3.28049	-3.80659	-1.95041	-3.3063	-1.86404	-3.27523	-1.34443	-3.29559	-1.95024	-2.97435
hsa-circRNA2033-31_CBC1	0.218236	0.049304	3.36361	up	41.9176	37.1628	137.697	9.40782	31.3489	23.3468	130.768	22.6382	120.645	34.7056	-4.14825	-4.39594	-2.59528	-6.26031	-3.7384	-4.40114	-2.33211	-4.93609	-2.50054	-4.07117
hsa-circRNA7082-9_CBC1	0.111742	0.00511395	2.79445	up	55.8925	41.8292	148.565	30.324	62.7549	25.8197	102.251	32.2773	113.557	32.4889	-3.73315	-4.22529	-2.4857	-4.57178	-2.73709	-4.25589	-2.68702	-4.42432	-2.58789	-4.1664
hsa_circ_0085181_CBC1	0.148483	0.0159925	2.50355	up	395.507	388.743	911.314	275.23	728.369	210.456	927.711	300.649	717.104	253.717	-0.910176	-1.00905	0.131163	-1.38967	0.799782	-1.22892	0.494549	-1.20484	0.070874	-1.20119
hsa-circRNA8746-16_CBC1	0.085178	0.00108777	2.02894	up	11582.6	4804.59	10390.7	5499.13	9334.59	4588.77	12279.7	6766.44	11910.2	5634.29	3.96194	2.61847	3.64237	2.93082	4.47963	3.2176	4.22101	3.28741	4.12475	3.27175
hsa_circ_0035545_CBC1	0.19825	0.0382569	2.15265	up	7525.13	4315.08	3925.91	3134.08	7229.24	1933.38	8648.56	2780.55	5500.71	2924.37	3.33977	2.46344	2.23817	2.11966	4.11088	1.97062	3.71526	2.00438	3.01024	2.32564
hsa_circ_0017004_CBC1	0.144067	0.0143248	2.53055	up	416.073	400.041	897.677	237.558	555.695	254.443	711.573	271.675	1298.72	272.151	-0.837041	-0.967727	0.109411	-1.60203	0.409405	-0.955093	0.111886	-1.35103	0.927711	-1.10001
hsa_circ_0064208_CBC1	0.119722	0.00687246	3.32547	up	28.3877	17.6728	85.3017	11.2139	21.7349	9.30192	76.361	17.2358	47.2649	14.2189	-4.71054	-5.46827	-3.28614	-6.00695	-4.2668	-5.72876	-3.10822	-5.32944	-3.85247	-5.35853
hsa_circ_0014249_CBC1	0.111241	0.00499628	2.03366	up	679.333	258.863	392.109	225.262	406.491	174.383	502.364	306.103	528.484	256.807	-0.129759	-1.59568	-1.08553	-1.6787	-0.0416632	-1.50018	-0.390392	-1.1789	-0.369447	-1.18373
hsa_circ_0001453_CBC1	0.0739087	0.00015819	6.9936	up	78.7176	6.94927	119.149	18.3592	76.9922	15.1693	57.5809	8.37332	51.0968	7.57986	-3.23912	-6.81487	-2.80402	-5.29573	-2.4421	-5.02321	-3.51546	-6.37097	-3.74	-6.2661
hsa_circ_0084477_CBC1	0.112769	0.00534941	3.87088	up	1692.86	901.896	5067.72	797.215	3161.04	927.865	6220.49	850.802	2615.47	865.129	1.18751	0.205088	2.60648	0.144659	2.91744	0.911482	3.23983	0.295906	1.93769	0.568501
hsa_circ_0052999_CBC1	0.0739087	0.000139144	2.11973	up	370.176	201.41	437.385	187.228	349.863	167.209	507.712	228.796	488.883	220.279	-1.00567	-1.95774	-0.927881	-1.94552	-0.258097	-1.56078	-0.375117	-1.59885	-0.481818	-1.40509
hsa_circ_0011712_CBC1	0.140083	0.0127356	3.5295	up	122.158	47.0108	188.096	37.4774	54.6336	48.1641	296.354	40.0443	160.786	31.0857	-2.60513	-4.05681	-2.14532	-4.26622	-2.93703	-3.3564	-1.1518	-4.11325	-2.08617	-4.23009
hsa-circRNA15622-14_CBC1	0.105499	0.00380871	2.81583	up	522.61	323.755	849.455	235.993	964.517	235.07	568.98	252.606	756.123	221.856	-0.508143	-1.27297	0.0297527	-1.61156	1.20492	-1.06935	-0.210748	-1.45603	0.147313	-1.39479
hsa_circ_0007906_CBC1	0.103115	0.00337667	2.29182	up	173.72	103.862	328.264	76.1082	113.749	72.145	183.082	82.576	223.333	86.1609	-2.09712	-2.91321	-1.34193	-3.24419	-1.87904	-2.77346	-1.84664	-3.06912	-1.61211	-2.75931
hsa_circ_0084264_CBC1	0.188374	0.0331911	2.71285	up	638.14	562.905	1493.74	405.981	1583.7	346.488	2432.74	511.289	685.387	409.272	-0.220006	-0.474981	0.844077	-0.828896	1.92034	-0.509629	1.88538	-0.438777	0.00561213	-0.511354
hsa-circRNA13861-8_CBC1	0.189087	0.0335304	4.93548	up	161.142	83.9225	1987.21	65.6119	154.97	74.817	182.891	80.7273	710.869	64.075	-2.20555	-3.22074	1.25589	-3.45828	-1.4329	-2.72099	-1.84814	-3.10179	0.0582758	-3.18658
hsa_circ_0112579_CBC1	0.190977	0.034507	2.64682	up	20.2173	20.9983	33.0716	8.88464	22.7692	4.8068	20.679	12.6972	25.7161	5.29408	-5.20022	-5.21953	-4.65312	-6.34285	-4.19973	-6.68121	-4.99288	-5.77033	-4.73056	-6.78389
hsa_circ_0037538_CBC1	0.0739087	6.89932e-05	2.30369	up	69.6852	37.8218	100.82	33.3871	43.8776	21.9368	78.0684	34.4699	54.5462	20.4954	-3.41495	-4.37058	-3.045	-4.43295	-3.25333	-4.49101	-3.07631	-4.32951	-3.64576	-4.83104
hsa_circ_0085240_CBC1	0.161595	0.0211377	2.33039	up	374.334	393.321	603.053	211.635	614.596	177.718	620.739	253.47	513.02	165.828	-0.989554	-0.992167	-0.4645	-1.76873	0.554752	-1.47285	-0.0851392	-1.4511	-0.412292	-1.81473
hsa_circ_0006549_CBC1	0.132022	0.010253	4.76845	up	170.45	106.145	919.883	122.704	1166.08	114.682	651.643	107.906	382.068	110.805	-2.12453	-2.88183	0.144665	-2.55513	1.47871	-2.10479	-0.0150451	-2.68313	-0.837476	-2.39639
hsa_circ_0040580_CBC1	0.145357	0.0146998	2.07389	up	451.695	150.838	499.411	141.889	289.669	176.618	201.013	130.211	165.366	111.261	-0.71853	-2.37488	-0.736559	-2.34555	-0.530481	-1.4818	-1.71184	-2.41207	-2.04565	-2.39047
hsa_circ_0090959_CBC1	0.107316	0.00419344	4.1583	up	49.4933	20.7554	90.9007	22.5109	35.7971	9.57106	143.631	14.7825	65.1031	17.7231	-3.90857	-5.23631	-3.19442	-5.00161	-3.54697	-5.68761	-2.19676	-5.55095	-3.39051	-5.04071
hsa_circ_0079167_CBC1	0.180914	0.0295707	2.44209	up	710.841	582.327	2934.71	439.522	659.857	428.918	1643.23	494.958	1032.47	478.639	-0.0643509	-0.426043	1.81836	-0.714375	0.657266	-0.20173	1.31934	-0.485612	0.596726	-0.285478
hsa-circRNA2033-128_CBC1	0.175219	0.0268798	2.84794	up	133.363	98.7971	353.043	49.684	88.4727	69.3554	385.933	76.5058	229.154	73.0236	-2.47852	-2.98533	-1.23694	-3.85946	-2.24158	-2.83035	-0.770774	-3.17928	-1.57499	-2.99798
hsa_circ_0008171_CBC1	0.0807892	0.00054184	2.61963	up	61.7603	35.1149	102.908	31.5815	80.3204	31.9656	115.651	48.7138	104.032	27.8852	-3.58913	-4.47772	-3.01544	-4.51316	-2.38105	-3.94784	-2.50935	-3.83052	-2.71428	-4.38684
hsa_circ_0110922_CBC1	0.0910259	0.00184024	2.76185	up	1927.14	893.219	1689.63	689.468	2326.89	598.509	2256.39	799.67	2507.4	875.403	1.37451	0.191141	1.02185	-0.064827	2.47544	0.278938	1.77682	0.206488	1.87681	0.585533
hsa_circ_0084533_CBC1	0.164638	0.0223639	2.23549	up	423.58	419.286	936.002	342.233	1237.23	346.269	752.788	305.903	883.638	371.928	-0.811244	-0.899937	0.169727	-1.07533	1.56416	-0.51054	0.193118	-1.17984	0.372149	-0.649391
hsa_circ_0052585_CBC1	0.101372	0.00309707	10.2585	up	3223.87	250.438	4377.52	149.008	1077.12	451.192	3095.37	246.174	4629.23	447.405	2.11684	-1.64342	2.39526	-2.27492	1.36422	-0.128691	2.23291	-1.49324	2.76139	-0.382834
hsa_circ_0067529_CBC1	0.100708	0.00300407	2.12301	up	498.24	204.906	517.73	223.043	229.319	158.363	334.146	215.207	772.005	219.719	-0.577039	-1.93291	-0.684584	-1.69299	-0.867531	-1.6392	-0.978647	-1.68719	0.177303	-1.40875
hsa_circ_0095902_CBC1	0.123271	0.00787359	2.0714	up	438.714	221.549	397.69	221.527	227.832	185.803	526.957	175.713	563.368	186.798	-0.760597	-1.82025	-1.06514	-1.70283	-0.876916	-1.40866	-0.321441	-1.97969	-0.27723	-1.64294
hsa-circRNA14135-1_CBC1	0.139789	0.0126165	8.32955	up	65.2615	2.49401	42.512	2.49652	9.86253	5.06156	151.129	10.7655	7.55095	2.22018	-3.50957	-8.29326	-4.29084	-8.17425	-5.40679	-6.60671	-2.12334	-6.00843	-6.49851	-8.03759
hsa_circ_0135398_CBC1	0.172503	0.0257411	2.62589	up	102.456	88.6133	343.768	64.5961	210.054	63.5257	364.912	98.949	139.193	80.9155	-2.85888	-3.14228	-1.27535	-3.48079	-0.994128	-2.95702	-0.851577	-2.80816	-2.29422	-2.84993
hsa_circ_0065292_CBC1	0.0940333	0.00212913	2.06112	up	4006.11	2888.54	8864.87	2785.8	4510.49	2602.28	6551.45	3399.54	7134.64	2734.95	2.43025	1.8844	3.41324	1.94971	3.43032	2.39927	3.31462	2.29435	3.38546	2.22903
hsa_circ_0131929_CBC1	0.102015	0.00321401	5.86354	up	41.7634	18.2156	115.513	13.2695	32.186	9.45032	83.0817	7.56226	166.975	17.4018	-4.15357	-5.42462	-2.84873	-5.76413	-3.70038	-5.70593	-2.98652	-6.51795	-2.03167	-5.0671
hsa_circ_0084586_CBC1	0.183774	0.0310076	2.57359	up	489.367	481.283	1218.84	421.656	1362.87	242.186	1316.6	592.171	1022.68	322.19	-0.602962	-0.700987	0.550652	-0.774243	1.70369	-1.02632	0.999615	-0.226903	0.582974	-0.856505
hsa_circ_0012373_CBC1	0.0739087	4.5526e-05	4.54341	up	83.8458	26.3147	128.286	22.7207	34.798	9.14574	88.9515	18.4771	65.506	10.7846	-3.14807	-4.89393	-2.69742	-4.98823	-3.58781	-5.75319	-2.88803	-5.2291	-3.38161	-5.75736
hsa_circ_0047089_CBC1	0.215259	0.0475139	2.29716	up	190.136	150.463	430.88	144.493	182.7	116.514	147.46	104.888	1063.34	133.569	-1.96685	-2.37847	-0.949498	-2.31931	-1.19541	-2.08193	-2.1588	-2.72407	0.639228	-2.12683
hsa-circRNA3424-23_CBC1	0.163667	0.0219144	17.2617	up	92.4623	14.8641	2062.05	15.6998	15.827	13.6065	620.337	15.5503	903.271	21.6129	-3.00694	-5.71797	1.30923	-5.52149	-4.72443	-5.18007	-0.0860741	-5.4779	0.403852	-4.75445
hsa_circ_0139543_CBC1	0.204626	0.0416947	7.21213	up	1624.44	145.054	1987.64	51.1357	20.6416	40.297	814.823	79.5807	640.4	72.475	1.12799	-2.43128	1.2562	-3.81791	-4.34126	-3.61369	0.30736	-3.12243	-0.0923336	-3.00886
hsa_circ_0036921_CBC1	0.0770338	0.000393899	8.11759	up	216.576	40.0171	310.503	35.99	222.25	37.8228	586.731	36.2069	345.728	42.1814	-1.779	-4.28919	-1.42218	-4.32464	-0.912707	-3.70511	-0.166427	-4.25858	-0.981672	-3.78974
hsa-circRNA7393-1_CBC1	0.106752	0.00410073	7.36519	up	41.6353	5.50701	53.8467	4.88833	16.9017	6.95154	84.9416	4.22005	46.7263	8.49922	-4.158	-7.15046	-3.94985	-7.20482	-4.62964	-6.14896	-2.95458	-7.35951	-3.869	-6.10094
hsa_circ_0035047_CBC1	0.156633	0.0191661	2.45172	up	193.382	123.593	410.395	118.711	183.135	138.584	574.23	107.97	263.072	109.204	-1.94243	-2.66228	-1.01977	-2.60285	-1.19198	-1.83167	-0.197497	-2.68229	-1.37585	-2.4174
hsa_circ_0034563_CBC1	0.0975832	0.00248707	4.69335	up	129.789	54.2144	285.398	50.2805	103.563	27.8242	345.86	35.1166	175.997	37.2373	-2.51771	-3.85113	-1.54381	-3.84224	-2.01438	-4.14802	-0.928936	-4.30269	-1.95575	-3.96959
hsa-circRNA1790-14_CBC1	0.08744	0.00128308	4.58539	up	126.074	53.3831	281.892	45.8461	202.489	49.4102	441.05	58.8099	207.77	44.2453	-2.55961	-3.87342	-1.56164	-3.97544	-1.04704	-3.31955	-0.578184	-3.55879	-1.71632	-3.72082
hsa_circ_0036446_CBC1	0.164325	0.0222072	3.62027	up	3.16107	2.76581	31.8963	2.49973	17.8061	4.81528	22.8	7.4215	19.0499	4.90889	-7.87732	-8.14403	-4.70532	-8.1724	-4.55444	-6.67867	-4.85202	-6.54506	-5.16345	-6.89287
hsa_circ_0084463_CBC1	0.134716	0.0110799	4.01166	up	208.915	168.762	805.861	151.647	739.534	107.803	1152.65	205.992	577.477	135.753	-1.83096	-2.21288	-0.0462538	-2.24959	0.82173	-2.19403	0.807754	-1.75033	-0.241544	-2.10343
hsa-circRNA9996-5_CBC1	0.085866	0.00114367	2.81979	up	279.155	132.37	625.001	120.122	211.054	103.379	326.777	119.844	386.569	128.113	-1.41281	-2.5633	-0.412926	-2.58581	-0.987275	-2.25448	-1.01082	-2.53176	-0.820582	-2.18699
hsa_circ_0019164_CBC1	0.0836831	0.000961905	7.50556	up	35.6994	6.1875	36.2993	2.66462	31.8885	2.64083	54.6375	10.6272	34.9793	6.93124	-4.37991	-6.98237	-4.51877	-8.08024	-3.71378	-7.5453	-3.59116	-6.02709	-4.28674	-6.39516
hsa_circ_0059674_CBC1	0.0985452	0.00270279	8.35204	up	398.682	120.533	1392.57	58.3702	502.529	106.826	782.484	58.1196	916.946	109.069	-0.898639	-2.69844	0.742896	-3.627	0.26432	-2.20717	0.248934	-3.57582	0.425529	-2.41917
hsa_circ_0084860_CBC1	0.181705	0.0299574	2.85963	up	170.233	168.638	1129.71	153.867	641.622	173.13	828.414	249.456	471.111	217.363	-2.12637	-2.21394	0.441093	-2.22863	0.616837	-1.51058	0.331226	-1.47413	-0.535239	-1.4243
hsa_circ_0135970_CBC1	0.209989	0.0447369	2.00122	up	66.9547	77.9029	148.262	57.4517	81.9248	32.7716	60.738	41.0902	161.447	39.8735	-3.47262	-3.32812	-2.48864	-3.64989	-2.35251	-3.91192	-3.43845	-4.07605	-2.08025	-3.87091
hsa-circRNA8788-29_CBC1	0.104061	0.00349701	2.67372	up	96.1371	53.7347	89.1757	39.5125	58.9339	24.1202	103.639	24.0852	110.573	33.2284	-2.95071	-3.86395	-3.22206	-4.18993	-2.82772	-4.35412	-2.66756	-4.8467	-2.62631	-4.13393
hsa_circ_0120121_CBC1	0.171943	0.0254656	2.13949	up	1186.19	861.663	1115.04	541.673	716.317	444.386	1105.35	641.676	3184.26	540.625	0.674386	0.139252	0.422239	-0.412889	0.775712	-0.150621	0.747301	-0.111072	2.22158	-0.109785
hsa_circ_0079262_CBC1	0.121383	0.00726572	2.49413	up	249.916	90.3487	116.159	68.2442	96.2909	26.9309	122.94	67.544	174.569	53.6063	-1.57243	-3.1143	-2.84069	-3.40153	-2.11942	-4.1951	-2.42117	-3.35902	-1.96751	-3.44394
hsa_circ_0111959_CBC1	0.0739087	5.06534e-05	17.4282	up	109.332	10.9049	129.265	8.03395	95.8362	5.13674	237.592	11.6481	222.8	8.22784	-2.76517	-6.16482	-2.68645	-6.48806	-2.12625	-6.58544	-1.47064	-5.89475	-1.61556	-6.14776
hsa_circ_0086008_CBC1	0.129203	0.0095697	5.7404	up	1184.64	641.833	5974.03	657.999	6437.02	565.937	5222.17	526.858	2138.85	627.035	0.672501	-0.285674	2.84385	-0.132225	3.94343	0.198207	2.98745	-0.395503	1.64745	0.104132
hsa_circ_0122490_CBC1	0.108372	0.00436057	2.35343	up	3468.2	2016.94	7044.23	1494.7	2855.44	1449.56	3527.55	2013.98	5067.24	1898.25	2.22224	1.36622	3.08158	1.05148	2.77075	1.55511	2.42147	1.53906	2.89182	1.70218
hsa_circ_0058012_CBC1	0.171077	0.0250801	2.28742	up	278.593	211.993	403.086	153.903	306.947	148.943	620.814	122.874	358.299	198.335	-1.41572	-1.88386	-1.0457	-2.22829	-0.446899	-1.72768	-0.0849647	-2.49573	-0.930143	-1.55648
hsa_circ_0000409_CBC1	0.0739087	2.22724e-05	3.13825	up	528.062	209.243	865.449	208.35	413.449	146.522	503.398	173.364	727.56	198.578	-0.49317	-1.90269	0.0566635	-1.7913	-0.0171769	-1.75132	-0.387427	-1.99912	0.0917593	-1.55471
hsa-circRNA15450-2_CBC1	0.0813769	0.000779171	3.621	up	76.2706	36.5949	97.414	22.5866	56.1581	16.3842	83.819	17.0334	92.318	21.7479	-3.28468	-4.41816	-3.09458	-4.99677	-2.89732	-4.91206	-2.97378	-5.34648	-2.88662	-4.74547
hsa-circRNA3109-13_CBC1	0.152656	0.0176272	2.55981	up	548.775	138.904	487.126	103.836	379.7	148.382	194.775	115.814	132.439	92.9656	-0.437663	-2.49378	-0.772491	-2.796	-0.140028	-1.73311	-1.75731	-2.58111	-2.36598	-2.64965
hsa-circRNA7461-20_CBC1	0.209241	0.0443121	2.82458	up	21.8072	24.0448	59.0278	24.807	52.7084	7.41978	40.8849	15.6266	65.786	14.1957	-5.091	-5.02408	-3.81732	-4.86149	-2.98878	-6.05491	-4.00949	-5.47084	-3.37545	-5.36089
hsa_circ_0135961_CBC1	0.150405	0.0167979	3.41835	up	17.781	16.8469	44.777	13.0964	30.7068	5.90883	56.8184	10.207	45.8014	9.90827	-5.38547	-5.53732	-4.21596	-5.78307	-3.76826	-6.38342	-3.5347	-6.08528	-3.89784	-5.87964
hsa-circRNA15591-11_CBC1	0.187899	0.0328955	2.14825	up	2418.55	2167.37	6039.88	1837.28	6404.88	1645.98	4546.17	2470.91	3132.63	1739.31	1.70219	1.47	2.85966	1.34919	3.93621	1.73844	2.78745	1.83405	2.198	1.57603
hsa_circ_0008854_CBC1	0.110033	0.00473819	6.25304	up	111.827	34.4319	345.955	23.0918	101.668	36.2386	405.121	29.905	121.922	22.8124	-2.73261	-4.50605	-1.2662	-4.96486	-2.04102	-3.76683	-0.700773	-4.53446	-2.48535	-4.67653
hsa_circ_0137516_CBC1	0.127582	0.00912106	4.28347	up	107.112	44.1437	60.8357	25.7657	164.979	17.4131	155.551	25.8394	107.742	23.6144	-2.79476	-4.14759	-3.7738	-4.80679	-1.3426	-4.82419	-2.08174	-4.74527	-2.66372	-4.62667
hsa_circ_0074188_CBC1	0.128555	0.00936732	4.37309	up	155.744	97.4321	507.844	50.581	346.044	47.9233	444.408	108.409	352.085	101.157	-2.2547	-3.0054	-0.7124	-3.83364	-0.273933	-3.36363	-0.567241	-2.67643	-0.955383	-2.52782
hsa_circ_0028707_CBC1	0.10512	0.0037163	2.42485	up	45.7867	18.0649	50.5146	23.0847	51.3305	32.6545	91.6796	23.5966	70.1018	27.3966	-4.02088	-5.43661	-4.04201	-4.9653	-3.027	-3.91708	-2.84445	-4.87627	-3.28378	-4.41235
hsa_circ_0065353_CBC1	0.128637	0.00940378	5.43003	up	20.0951	7.57291	121.123	4.95948	27.6265	5.74928	53.1651	12.9356	60.2452	15.7987	-5.20896	-6.69088	-2.78031	-7.18398	-3.92076	-6.42291	-3.63057	-5.74349	-3.50239	-5.20654
hsa-circRNA1580-3_CBC1	0.0807892	0.000584315	2.11208	up	2983.14	1403.6	2585.81	1278.47	2181.13	1157.61	2224.77	883.663	3117.52	1463.02	2.00488	0.843186	1.63576	0.826037	2.38212	1.23064	1.75646	0.35058	2.19102	1.32646
hsa-circRNA15266-31_CBC1	0.146736	0.0152573	2.06587	up	268.171	225.714	560.886	138.12	200.776	129.074	469.019	186.57	306.056	148.43	-1.47072	-1.79338	-0.569077	-2.38439	-1.0593	-1.93424	-0.48948	-1.8932	-1.15751	-1.97463
hsa_circ_0002597_CBC1	0.0926138	0.00193151	6.23115	up	58.2379	13.4304	104.332	8.32908	74.7855	13.9104	129.676	13.0646	66.9101	19.9697	-3.67385	-5.86429	-2.9956	-6.43601	-2.48406	-5.1482	-2.34422	-5.72919	-3.35101	-4.86853
hsa_circ_0065544_CBC1	0.117568	0.00633826	2.20132	up	375.68	288.503	1152.63	338.691	446.232	185.189	796.46	325.296	591.246	289.254	-0.984376	-1.43929	0.470076	-1.09034	0.0929079	-1.41344	0.274475	-1.09117	-0.207548	-1.01208
hsa_circ_0047775_CBC1	0.085178	0.00108231	2.22491	up	585.218	370.86	643.134	232.378	474.358	268.69	555.158	264.325	1200.64	344.93	-0.344905	-1.077	-0.371665	-1.63384	0.18109	-0.87649	-0.246227	-1.3906	0.81442	-0.75811
hsa_circ_0085265_CBC1	0.128765	0.00944834	2.53162	up	286.482	177.446	451.885	169.76	481.982	104.909	444.244	200.35	417.565	170.038	-1.37544	-2.1405	-0.880831	-2.08682	0.204091	-2.23329	-0.567773	-1.79039	-0.709307	-1.77856
hsa_circ_0022639_CBC1	0.0767958	0.000304132	2.58176	up	114.755	52.5689	229.415	62.8124	97.7764	56.337	209.535	85.6981	290.644	82.922	-2.69532	-3.89559	-1.85882	-3.52119	-2.09733	-3.13028	-1.65193	-3.01558	-1.23206	-2.81459
hsa-circRNA5593-1_CBC1	0.204355	0.0415345	2.65083	up	28.8238	23.4852	48.2527	11.169	32.9239	5.44139	63.6325	22.46	35.9525	24.1488	-4.68855	-5.05805	-4.1081	-6.01274	-3.66768	-6.50232	-3.37129	-4.94749	-4.24714	-4.59439
hsa-circRNA7444-36_CBC1	0.196453	0.0372458	2.3052	up	244.654	315.738	663.026	186.589	470.837	154.409	706.227	229.119	381.459	146.689	-1.60314	-1.30914	-0.32772	-1.95045	0.17034	-1.67568	0.101006	-1.59682	-0.83978	-1.99165
hsa_circ_0081390_CBC1	0.181705	0.029961	2.5608	up	38.9215	38.84	222.089	33.7856	35.1359	22.3749	102.259	32.0082	28.2825	8.20949	-4.25524	-4.33226	-1.90564	-4.41583	-3.57387	-4.46248	-2.6869	-4.4364	-4.59333	-6.15098
hsa_circ_0026020_CBC1	0.17982	0.0291432	2.43519	up	681.631	403.969	1422.86	318.976	293.664	309.281	1390.51	295.037	986.116	375.152	-0.124888	-0.953629	0.77394	-1.17686	-0.510718	-0.673516	1.07842	-1.23202	0.530451	-0.636939
hsa-circRNA2033-16_CBC1	0.14637	0.0151268	3.33867	up	270.746	207.015	603.878	110.032	218.534	128.023	644.623	104.431	659.211	116.25	-1.45694	-1.91814	-0.462527	-2.71239	-0.93703	-1.94604	-0.0306713	-2.73036	-0.0505679	-2.32718
hsa_circ_0001135_CBC1	0.105473	0.00380002	6.04296	up	963.045	328.749	2108.37	232.618	1264.95	212.978	2796.9	196.888	1324.46	356.131	0.373725	-1.25089	1.34127	-1.63235	1.59613	-1.21173	2.08663	-1.81554	0.956024	-0.712006
hsa_circ_0068020_CBC1	0.0822582	0.000859292	4.5071	up	108.085	20.0351	169.917	31.8361	93.9263	32.1531	167.436	24.3326	121.793	36.6597	-2.78171	-5.28727	-2.29195	-4.50157	-2.15529	-3.9394	-1.97551	-4.83195	-2.48688	-3.99215
hsa_circ_0108311_CBC1	0.176626	0.0275805	3.43677	up	717.692	423.302	1092.51	386.814	680.058	210.188	369.234	182.33	2722.57	172.328	-0.0505148	-0.886185	0.392784	-0.898669	0.70077	-1.23076	-0.83459	-1.92637	1.99559	-1.75925
hsa_circ_0073871_CBC1	0.217676	0.0489903	2.19241	up	68.6181	55.8865	104.508	50.1221	69.2785	36.2785	43.029	29.7699	186.892	25.2178	-3.43722	-3.8073	-2.99317	-3.84679	-2.59441	-3.76525	-3.93575	-4.54099	-1.86911	-4.5319
hsa_circ_0129727_CBC1	0.134574	0.0110329	3.28732	up	126.971	63.6876	271.455	72.5108	158.117	60.0214	165.496	85.1015	891.606	85.895	-2.54939	-3.61879	-1.61607	-3.31404	-1.4039	-3.03888	-1.99233	-3.02566	0.385098	-2.76377
hsa_circ_0060463_CBC1	0.166147	0.0229288	2.69434	up	128.977	103.939	591.087	113.709	104.449	85.155	444.481	117.23	383.586	78.3872	-2.52676	-2.91214	-0.493415	-2.66497	-2.00209	-2.53427	-0.567004	-2.56358	-0.831757	-2.89572
hsa_circ_0076567_CBC1	0.146188	0.0149636	2.77165	up	349.791	268.166	508.248	133.481	289.622	112.826	812.321	142.266	399.85	172.131	-1.08739	-1.54475	-0.711252	-2.43367	-0.530717	-2.12834	0.302923	-2.28433	-0.771848	-1.76091
hsa_circ_0084768_CBC1	0.136446	0.0116437	2.41914	up	477.029	305.893	1218.33	385.907	937.352	263.287	1429.86	489.21	706.27	422.411	-0.639802	-1.35485	0.550049	-0.902056	1.1637	-0.905797	1.11868	-0.502463	0.0489121	-0.465766
hsa-circRNA2502-12_CBC1	0.0813769	0.000767365	4.26978	up	48.5574	10.865	62.7568	12.2189	31.491	14.0865	59.7657	9.0982	55.2548	12.6946	-3.93612	-6.17011	-3.72894	-5.88312	-3.73187	-5.13005	-3.46174	-6.25119	-3.62714	-5.52213
hsa_circ_0043548_CBC1	0.0849374	0.00102765	13.8372	up	222.642	42.0026	530.745	21.2584	308.152	41.3328	1028.78	35.0307	503.012	27.7906	-1.73916	-4.21932	-0.648767	-5.0842	-0.441247	-3.57707	0.643732	-4.30622	-0.440714	-4.39174
hsa_circ_0036926_CBC1	0.0953547	0.00227625	3.10081	up	195.571	82.5906	262.99	84.2969	147.932	76.4573	378.063	69.8618	287.546	75.0486	-1.92619	-3.24382	-1.66177	-3.09676	-1.49995	-2.68971	-0.800498	-3.31034	-1.24751	-2.95852
hsa_circ_0031029_CBC1	0.082215	0.000855799	2.3708	up	19.4613	7.18782	26.03	10.9316	3.90603	2.64083	13.9408	5.20411	22.7737	7.5128	-5.2552	-6.76617	-4.99854	-6.04373	-6.74304	-7.5453	-5.56174	-7.05712	-4.90587	-6.27892
hsa_circ_0060760_CBC1	0.141687	0.0133689	2.00582	up	105.229	90.1034	260.638	69.84	83.7024	60.8734	179.118	80.8123	206.762	81.818	-2.82034	-3.11822	-1.67474	-3.36818	-2.32155	-3.01855	-1.87822	-3.10027	-1.72333	-2.83392
hsa_circ_0061636_CBC1	0.102237	0.00326209	2.11169	up	209.453	140.184	183.378	80.2019	107.63	70.782	352.665	120.169	209.914	73.7164	-1.82725	-2.48055	-2.18196	-3.1686	-1.95881	-2.80098	-0.900828	-2.52785	-1.70151	-2.98436
hsa_circ_0004610_CBC1	0.208144	0.0436561	3.14732	up	116.15	133.939	580.053	84.5879	339.768	61.5435	469.49	95.243	178.087	90.2681	-2.67789	-2.5463	-0.5206	-3.09179	-0.300337	-3.00276	-0.488031	-2.86323	-1.93873	-2.69213
hsa-circRNA9001-13_CBC1	0.198157	0.0381828	2.054	up	84.6277	95.9073	155.542	68.1018	129.097	39.4508	136.756	52.7021	146.414	66.2911	-3.13468	-3.02816	-2.41948	-3.40454	-1.69643	-3.64431	-2.26752	-3.71699	-2.22125	-3.13753
hsa-circRNA11512-4_CBC1	0.14233	0.0136292	2.18666	up	113.563	68.5084	127.86	49.098	128.04	38.7052	126.22	52.4068	87.6534	58.329	-2.71039	-3.51352	-2.70222	-3.87657	-1.70829	-3.67183	-2.38319	-3.72509	-2.96142	-3.32213
hsa_circ_0005982_CBC1	0.200941	0.0397389	2.30666	up	1096.72	965.27	3675.15	1155.55	4257.84	818.838	2303.2	1410.36	2319.88	1054.41	0.561243	0.30306	2.14295	0.680198	3.34716	0.731144	1.80644	1.02507	1.76467	0.853956
hsa-circRNA11493-48_CBC1	0.127062	0.00898171	5.50535	up	20.6108	6.96368	68.0936	4.81602	42.8603	5.04589	51.0083	7.5053	39.2579	18.1387	-5.1724	-6.81188	-3.61119	-7.22632	-3.28718	-6.61118	-3.69032	-6.52886	-4.12025	-5.00727
hsa-circRNA8885-17_CBC1	0.0739087	0.000146538	2.36709	up	81.3118	29.4095	65.1248	25.0617	65.4638	35.3875	71.4558	36.4474	89.5912	30.3849	-3.19234	-4.73352	-3.6755	-4.84675	-2.67612	-3.80112	-3.204	-4.24903	-2.92988	-4.26299
hsa_circ_0098482_CBC1	0.12969	0.00969696	2.25831	up	338.951	149.069	166.461	126.897	219.62	88.3804	308.193	113.552	447.738	148.32	-1.1328	-2.3919	-2.3216	-2.50665	-0.929877	-2.48064	-1.09529	-2.60957	-0.608651	-1.9757
hsa_circ_0037531_CBC1	0.195991	0.0370124	2.45985	up	23.7381	22.8519	47.5665	28.0307	21.3536	6.80603	34.7093	6.83446	34.0507	10.2714	-4.9686	-5.09749	-4.12877	-4.68523	-4.29234	-6.17948	-4.24573	-6.66395	-4.32555	-5.82771
hsa_circ_0112916_CBC1	0.103679	0.00344869	2.5341	up	501.259	297.032	908.688	316.097	342.815	212.985	1188.14	319.664	1044.58	280.607	-0.568323	-1.39725	0.127	-1.18994	-0.287458	-1.21168	0.851512	-1.11636	0.613542	-1.05586
hsa_circ_0044832_CBC1	0.117814	0.00637957	4.22965	up	59.0013	29.0961	227.61	30.1391	107.666	38.5691	328.383	35.6327	106.83	30.0725	-3.65506	-4.74897	-1.87022	-4.5806	-1.95833	-3.67692	-1.00375	-4.28164	-2.67599	-4.2779
hsa_circ_0075899_CBC1	0.164707	0.0223929	2.92323	up	159.282	103.876	457.57	85.9637	131.051	93.9661	522.561	75.7629	278.772	99.1798	-2.2223	-2.91301	-0.862793	-3.06851	-1.67476	-2.39222	-0.333526	-3.19335	-1.29222	-2.5563
hsa_circ_0137373_CBC1	0.168591	0.0241097	2.77426	up	29.3301	25.2739	100.003	24.7076	103.388	17.3639	76.7582	31.4803	58.939	23.6557	-4.66343	-4.95216	-3.05675	-4.86728	-2.01682	-4.82827	-3.10073	-4.4604	-3.53401	-4.62416
hsa_circ_0091318_CBC1	0.200511	0.0394448	7.82892	up	722.217	66.1795	1046.94	21.4963	12.19	21.3221	344.716	26.7063	342.943	44.2364	-0.0414468	-3.56342	0.331329	-5.06815	-5.10112	-4.53201	-0.933716	-4.69767	-0.993337	-3.72111
hsa_circ_0031788_CBC1	0.134735	0.0110944	2.73153	up	65.0993	37.7695	193.704	36.9149	38.3076	19.6681	162	35.5932	77.7656	39.6583	-3.51316	-4.37258	-2.10293	-4.28803	-3.44919	-4.6485	-2.02314	-4.28324	-3.1341	-3.87872
hsa_circ_0110328_CBC1	0.0817414	0.000845828	7.61827	up	8.09464	2.54796	22.5816	2.55152	29.0288	2.64083	26.0051	2.83031	22.527	2.41121	-6.52077	-8.26238	-5.20357	-8.14281	-3.84933	-7.5453	-4.66226	-7.93581	-4.92158	-7.91851
hsa_circ_0068224_CBC1	0.115751	0.00598137	2.35949	up	441.066	224.417	685.543	172.701	200.642	137.297	476.211	143.222	441.978	221.612	-0.752884	-1.80169	-0.279538	-2.06204	-1.06027	-1.84514	-0.467526	-2.27467	-0.627333	-1.39638
hsa_circ_0051288_CBC1	0.0799323	0.000513231	2.22096	up	324.597	124.827	350.996	120.504	162.977	85.4079	279.245	156.916	217.738	100.244	-1.19523	-2.64794	-1.24533	-2.58123	-1.36022	-2.52999	-1.23759	-2.14292	-1.64872	-2.5409
hsa-circRNA15389-16_CBC1	0.198077	0.0381453	2.7921	up	58.0653	43.4478	276.928	35.1897	45.107	37.0183	211.209	39.262	96.6585	37.9835	-3.67813	-4.17052	-1.58727	-4.35708	-3.21346	-3.73612	-1.64045	-4.14171	-2.82034	-3.94097
hsa_circ_0044126_CBC1	0.0767958	0.000305301	12.313	up	101.588	18.4432	193.076	12.3898	139.194	11.413	259.521	12.6224	209.924	15.4416	-2.87114	-5.40671	-2.10761	-5.86308	-1.58779	-5.43369	-1.34328	-5.77886	-1.70144	-5.23952
hsa_circ_0016659_CBC1	0.112711	0.00528917	2.52459	up	480.386	255.725	572.39	208.285	631.99	207.022	547.06	360.824	1220.76	275.106	-0.629684	-1.61328	-0.539787	-1.79175	0.595013	-1.25265	-0.267426	-0.941623	0.838397	-1.08443
hsa_circ_0056027_CBC1	0.0791845	0.000463798	16.4075	up	33.1497	3.38223	76.6774	3.16779	28.9349	4.53053	80.1316	2.71795	84.3435	3.06485	-4.48681	-7.85375	-3.43991	-7.83069	-3.85401	-6.76661	-3.03868	-7.99426	-3.01696	-7.57245
hsa_circ_0085209_CBC1	0.166516	0.0231037	2.16739	up	191.842	209.285	433.81	118.957	312.118	121.75	376.692	192.043	303.657	103.226	-1.95396	-1.9024	-0.939721	-2.59987	-0.422794	-2.01851	-0.80574	-1.85149	-1.16887	-2.49861
hsa_circ_0079496_CBC1	0.175796	0.0272489	2.11613	up	286.741	228.478	482.264	146.139	345.302	121.276	476.107	174.838	225.237	164.864	-1.37413	-1.77581	-0.78696	-2.30297	-0.277027	-2.02413	-0.46784	-1.9869	-1.59986	-1.82314
hsa-circRNA15214-4_CBC1	0.0981844	0.00263392	2.03667	up	695.405	315.72	613.592	236.557	185.698	145.861	408.418	255.454	681.47	218.738	-0.0960248	-1.30923	-0.439505	-1.60812	-1.17193	-1.75784	-0.689081	-1.43985	-0.00265718	-1.41521
hsa_circ_0076647_CBC1	0.17364	0.0262307	2.09201	up	520.156	555.779	1228.71	386.796	1003.79	431.577	1412.38	473.627	1221.89	608.218	-0.514934	-0.493363	0.562291	-0.898736	1.26251	-0.192817	1.10093	-0.549165	0.83974	0.0601731
hsa_circ_0091704_CBC1	0.104109	0.00353679	3.82516	up	985.767	266.76	1553.91	159.197	344.828	119.042	380.866	124.091	350.521	132.764	0.407369	-1.55233	0.901042	-2.17949	-0.279011	-2.05096	-0.789842	-2.48152	-0.961807	-2.13555
hsa-circRNA15517-15_CBC1	0.206209	0.0425154	2.07552	up	916.505	888.738	2034.32	795.986	2777.26	663.208	1161.34	751.468	1399.84	599.615	0.302263	0.183885	1.28969	0.142433	2.7307	0.427027	0.818589	0.116795	1.03589	0.0396228
hsa_circ_0133655_CBC1	0.147086	0.0154012	2.84077	up	361.037	197.218	900.944	144.651	255.206	221.451	836.111	194.125	714.531	211.424	-1.04173	-1.98808	0.114652	-2.31773	-0.713225	-1.15545	0.344568	-1.83593	0.0656895	-1.46428
hsa_circ_0052370_CBC1	0.11898	0.00667623	2.12092	up	241.238	74.3694	162.614	60.5498	98.693	58.3126	172.683	130.53	206.155	90.6307	-1.62342	-3.39509	-2.35533	-3.57412	-2.08387	-3.08055	-1.931	-2.40854	-1.72757	-2.68634
hsa_circ_0086001_CBC1	0.188777	0.0334025	3.15598	up	287.148	263.854	1026.99	251.065	1022.74	154.583	925.674	168.236	390.602	195.554	-1.37208	-1.56813	0.30356	-1.52225	1.28948	-1.67405	0.491378	-2.04243	-0.805609	-1.57685
hsa_circ_0057678_CBC1	0.0929312	0.00197481	2.12296	up	2945.56	1908.2	5872.97	1689.7	4245.71	2399.92	3475.43	1978.77	7024.01	2626.48	1.98659	1.28627	2.81923	1.22838	3.34305	2.28248	2.39999	1.51361	3.36292	2.17065
hsa_circ_0085016_CBC1	0.144095	0.0143745	4.92299	up	288.622	282.799	1254.11	121.55	666.479	120.73	964.29	142.602	888.9	116.88	-1.3647	-1.4681	0.591812	-2.56876	0.671671	-2.03066	0.55034	-2.28092	0.380714	-2.31939
hsa_circ_0124700_CBC1	0.108372	0.00435573	9.88646	up	276.924	76.8871	1257.02	31.7352	443.245	38.3947	496	47.002	352.406	62.7231	-1.42439	-3.34706	0.595153	-4.50615	0.083218	-3.68345	-0.408786	-3.88212	-0.954068	-3.21735
hsa-circRNA7082-7_CBC1	0.136047	0.0115552	2.19201	up	710.053	630.239	1878.71	455.889	783.596	421.65	1288.61	544.517	1201.5	468.908	-0.0659517	-0.311973	1.17489	-0.661626	0.905224	-0.226387	0.968616	-0.34794	0.815454	-0.31511
hsa-circRNA1030-13_CBC1	0.101697	0.00315962	3.02116	up	207.608	133.333	312.793	82.8091	164.089	59.6305	380.149	82.709	260.439	74.451	-1.84002	-2.55284	-1.41158	-3.12245	-1.35041	-3.04831	-0.792559	-3.0668	-1.39036	-2.97005
hsa-circRNA12677-107_CBC1	0.176729	0.0276226	2.30655	up	132.324	50.5585	91.4884	77.0233	66.6129	44.212	223.071	78.7636	210.129	41.2988	-2.4898	-3.95185	-3.18512	-3.22694	-2.65101	-3.47992	-1.56162	-3.13732	-1.70003	-3.82024
hsa_circ_0054472_CBC1	0.187381	0.0325947	2.1624	up	66.3702	55.3279	92.0729	32.2514	23.7889	19.8119	89.8925	19.3279	71.4291	27.947	-3.48527	-3.82179	-3.17594	-4.48288	-4.13653	-4.63799	-2.87285	-5.16416	-3.25672	-4.38365
hsa-circRNA11820-28_CBC1	0.0859738	0.00116166	2.34371	up	839.6	531.954	971.991	313.497	680.822	346.826	825.789	389.259	1637.73	456.498	0.175824	-0.556571	0.224158	-1.20186	0.70239	-0.508223	0.326647	-0.832186	1.26232	-0.353807
hsa_circ_0135867_CBC1	0.1041	0.00351806	2.32007	up	166.832	97.8367	285.039	90.0807	303.102	99.0677	215.978	105.085	205.242	100.201	-2.15549	-2.99943	-1.54563	-3.00102	-0.465085	-2.31595	-1.60824	-2.72135	-1.73398	-2.54152
hsa-circRNA2514-2_CBC1	0.137925	0.0120716	2.00093	up	295.413	169.429	433.64	209.489	171.162	151.483	566.767	169.295	358.434	147.572	-1.33114	-2.2072	-0.940287	-1.78344	-1.28952	-1.70328	-0.21637	-2.03338	-0.929601	-1.98299
hsa-circRNA12677-126_CBC1	0.115773	0.00598776	2.33459	up	134.488	63.9507	135.261	74.0747	71.4841	46.6622	239.188	88.0743	223.425	49.7839	-2.4664	-3.61284	-2.62104	-3.28326	-2.54919	-3.40211	-1.46098	-2.97612	-1.61152	-3.55066
hsa_circ_0085838_CBC1	0.145125	0.0146242	2.34024	up	287.257	184.921	569.561	149.501	652.31	173.475	547.76	326.236	407.74	209.934	-1.37154	-2.08097	-0.546934	-2.27015	0.64067	-1.5077	-0.265581	-1.087	-0.743657	-1.47448
hsa_circ_0135872_CBC1	0.142314	0.0135937	2.38231	up	92.4316	81.4948	180.793	46.6927	127.653	38.8072	98.3574	43.5853	108.813	44.7135	-3.00742	-3.26309	-2.20244	-3.94904	-1.71266	-3.66804	-2.74302	-3.991	-2.64945	-3.70563
hsa_circ_0068179_CBC1	0.0910259	0.00183645	2.09426	up	558.711	367.753	1080.51	322.381	335.894	217.306	582.705	285.864	868.53	334.561	-0.411776	-1.08914	0.376854	-1.16154	-0.316882	-1.1827	-0.176361	-1.27759	0.347268	-0.802144
hsa_circ_0084852_CBC1	0.203151	0.040961	2.18831	up	274.386	286.7	591.244	186.102	605.175	142.977	278.621	141.862	396.334	193.095	-1.43767	-1.44833	-0.49303	-1.95421	0.532466	-1.78665	-1.24082	-2.28843	-0.784591	-1.5951
hsa-circRNA9996-14_CBC1	0.0948644	0.00220692	2.83268	up	254.095	122.35	660.573	117.085	213.293	113.208	289.426	99.7206	462.469	157.145	-1.54851	-2.67685	-0.333066	-2.62276	-0.972049	-2.12346	-1.18593	-2.79695	-0.561951	-1.89231
hsa_circ_0076728_CBC1	0.199497	0.0389169	2.48601	up	51.6762	49.5894	123.783	44.358	66.2031	33.7924	277.774	40.88	90.3839	35.641	-3.84631	-3.97977	-2.74897	-4.02304	-2.65992	-3.86766	-1.24521	-4.08345	-2.91717	-4.03281
hsa_circ_0098844_CBC1	0.0813769	0.000803078	2.00695	up	261.69	168.554	379.335	141.134	215.656	139.369	245.98	135.62	365.138	127.035	-1.50602	-2.21466	-1.13331	-2.35324	-0.956158	-1.82353	-1.42059	-2.35335	-0.902865	-2.19919
hsa-circRNA15591-10_CBC1	0.188687	0.0333563	2.4546	up	520.93	360.034	1108.56	269.218	1369.35	272.687	865.705	418.71	436.371	293.018	-0.512789	-1.11974	0.413835	-1.42154	1.71054	-0.85519	0.394749	-0.726965	-0.645751	-0.993425
hsa_circ_0086015_CBC1	0.175307	0.026955	3.07735	up	89.6006	64.3271	213.272	65.4506	389.492	48.6192	239.115	63.8355	115.103	54.943	-3.0523	-3.60437	-1.96409	-3.46183	-0.103295	-3.34284	-1.46142	-3.44049	-2.56838	-3.40841
hsa_circ_0082842_CBC1	0.185922	0.031837	3.39729	up	190.767	94.6281	561.059	57.352	82.3405	84.6218	530.291	75.5089	316.835	91.2647	-1.96207	-3.04753	-0.568632	-3.65239	-2.34521	-2.54333	-0.312342	-3.1982	-1.10757	-2.67629
hsa_circ_0020487_CBC1	0.112766	0.00530124	3.55197	up	26.0799	6.21434	45.1644	8.04191	14.9418	10.8461	52.9204	9.59254	51.3334	15.7312	-4.83287	-6.97613	-4.20353	-6.48663	-4.80746	-5.50719	-3.63723	-6.17486	-3.73334	-5.21271
hsa_circ_0029675_CBC1	0.161607	0.0211753	2.44608	up	47.1251	24.1829	40.3265	21.083	24.9017	14.4713	125.474	20.6849	46.5937	20.0234	-3.97931	-5.01582	-4.36698	-5.09616	-4.07057	-5.09117	-2.39173	-5.06626	-3.8731	-4.86466
hsa_circ_0051415_CBC1	0.112942	0.00539772	2.49981	up	552.373	286.025	865.066	252.098	483.923	182.045	697.003	204.783	453.714	269.545	-0.428236	-1.45173	0.0560255	-1.51633	0.209891	-1.43814	0.082039	-1.75882	-0.589525	-1.11389
hsa-circRNA770-38_CBC1	0.200957	0.03975	2.39347	up	73.3807	46.6691	77.6997	41.4024	45.0832	12.4198	37.7701	31.4084	82.4546	13.0788	-3.34041	-4.06733	-3.4208	-4.12252	-3.21422	-5.31172	-4.12381	-4.4637	-3.04963	-5.47911
hsa_circ_0140091_CBC1	0.16007	0.0205799	2.21469	up	90.0155	83.0062	237.712	54.1227	80.162	56.5471	123.895	53.6821	220.876	62.4863	-3.04563	-3.23658	-1.80757	-3.736	-2.3839	-3.12491	-2.41001	-3.6904	-1.62807	-3.2228
hsa-circRNA8786-8_CBC1	0.111177	0.00498009	2.72238	up	901.84	666.091	1933.34	426.859	874.115	417.141	1388.26	422.428	1404.6	383.682	0.278993	-0.232154	1.21624	-0.75655	1.06294	-0.241898	1.07608	-0.714212	1.04078	-0.604503
hsa-circRNA3318-2_CBC1	0.144526	0.014496	2.08081	up	317.918	260.723	418.227	204.582	386.398	120.096	347.952	184.048	391.572	147.219	-1.22522	-1.58536	-0.9925	-1.81763	-0.1148	-2.03824	-0.920239	-1.91284	-0.802031	-1.98645
hsa_circ_0034603_CBC1	0.0945321	0.00216554	5.11899	up	154.048	38.9384	254.154	29.2676	98.7684	49.1249	283.203	33.819	163.008	25.9459	-2.2705	-4.32861	-1.71108	-4.62293	-2.08277	-3.32791	-1.21729	-4.35701	-2.06636	-4.49083
hsa_circ_0131894_CBC1	0.0898828	0.00167292	2.13384	up	30.6945	18.5545	85.1363	34.6801	50.6546	26.9724	87.9376	30.4157	39.3195	18.9567	-4.59783	-5.39803	-3.28894	-4.37813	-3.04612	-4.19288	-2.90457	-4.51003	-4.11799	-4.94363
hsa_circ_0074094_CBC1	0.0876629	0.00131598	2.23038	up	420.376	150.462	343.505	147.914	205.266	95.116	145.137	93.3711	286.079	109.119	-0.822197	-2.37848	-1.27645	-2.28555	-1.02739	-2.37467	-2.18171	-2.89187	-1.25489	-2.41851
hsa_circ_0014728_CBC1	0.0767958	0.000348616	2.78662	up	863.735	298.905	777.824	307.185	895.518	327.136	1086.96	336.233	1076.13	401.113	0.21671	-1.38819	-0.0973403	-1.2312	1.09783	-0.592541	0.723104	-1.04345	0.656477	-0.540404
hsa_circ_0084341_CBC1	0.194774	0.0363827	3.04047	up	1686.29	1765.62	5771.43	1178.03	5161.04	1007.13	7989.8	1424.66	2307.48	1155.08	1.1819	1.17423	2.79407	0.707992	3.6247	1.02974	3.60096	1.03963	1.75694	0.985502
hsa_circ_0135953_CBC1	0.177686	0.0280638	2.62565	up	63.6353	59.147	167.236	42.2103	178.387	33.3967	128.297	50.9299	107.309	47.7054	-3.54598	-3.7255	-2.3149	-4.09464	-1.22988	-3.88465	-2.35964	-3.76633	-2.66954	-3.61219
hsa_circ_0026021_CBC1	0.158285	0.0198175	3.08268	up	1011.07	556.323	1879.18	358.153	301.462	227.761	2247.68	294.455	1074.14	359.573	0.443931	-0.491951	1.17525	-1.00973	-0.472911	-1.11491	1.77124	-1.23487	0.653807	-0.698131
hsa-circRNA7444-29_CBC1	0.143572	0.0141621	2.58773	up	568.357	419.7	982.483	372.98	799.965	212.93	1390.07	335.707	587.266	271.653	-0.387081	-0.898514	0.239648	-0.951211	0.93505	-1.21205	1.07796	-1.04572	-0.217293	-1.10265
hsa_circ_0035317_CBC1	0.16737	0.0234825	2.19648	up	152.879	136.355	152.86	47.6207	58.7373	48.5423	149.45	43.905	161.278	45.2299	-2.28149	-2.5205	-2.44458	-3.92065	-2.83254	-3.34512	-2.13946	-3.98046	-2.08176	-3.68907
hsa_circ_0034301_CBC1	0.10578	0.00386426	2.23713	up	145.794	75.6118	258.767	65.9556	86.52	68.4629	170.71	72.9629	171.661	66.28	-2.34995	-3.37119	-1.68513	-3.45074	-2.27378	-2.84904	-1.94758	-3.24768	-1.99174	-3.13777
hsa_circ_0135903_CBC1	0.189067	0.0335009	2.65522	up	119.201	119.527	332.437	98.7713	475.02	77.7619	288.057	117.495	178.731	65.8473	-2.64048	-2.71053	-1.32371	-2.86815	0.183101	-2.6653	-1.19277	-2.56032	-1.93352	-3.14722
hsa_circ_0071539_CBC1	0.108159	0.00428961	4.32191	up	128.879	71.0926	256.916	49.1181	206.824	57.1403	352.601	39.9393	300.602	58.4254	-2.52786	-3.4601	-1.69549	-3.87598	-1.01648	-3.10985	-0.90109	-4.11704	-1.18345	-3.31975
hsa_circ_0014710_CBC1	0.111837	0.00514969	2.49778	up	433.448	274.707	548.949	192.998	547.801	180.342	667.288	192.149	608.442	286.572	-0.77802	-1.50998	-0.600112	-1.90173	0.388765	-1.4517	0.0191827	-1.85069	-0.166188	-1.02552
hsa_circ_0136672_CBC1	0.18572	0.0317821	2.79024	up	236.066	224.946	706.59	179.635	636.382	147.247	1044.39	201.398	371.452	196.538	-1.65469	-1.79829	-0.235911	-2.00524	0.605005	-1.74419	0.66547	-1.78287	-0.878132	-1.5696
hsa-circRNA9443-8_CBC1	0.130929	0.00997623	7.03589	up	54.8161	17.4721	216.705	8.71059	54.9841	21.4962	245.148	14.5827	78.5679	14.7924	-3.76121	-5.48474	-1.94105	-6.3714	-2.9278	-4.52028	-1.42547	-5.57058	-3.11929	-5.30149
hsa-circRNA1030-20_CBC1	0.088851	0.00150827	7.57013	up	220.616	38.5401	276.868	16.8696	129.636	35.542	324.683	24.1873	204.868	36.6647	-1.75234	-4.34344	-1.58758	-5.41781	-1.69042	-3.79484	-1.0201	-4.8406	-1.73661	-3.99195
hsa_circ_0034695_CBC1	0.12804	0.00921625	4.89956	up	23.9389	7.40982	48.9943	4.25108	23.1149	2.64083	32.5305	7.38488	20.6032	10.1328	-4.95645	-6.72229	-4.0861	-7.40634	-4.17799	-7.5453	-4.33926	-6.5522	-5.05037	-5.84731
hsa_circ_0026123_CBC1	0.0813508	0.000678002	2.08268	up	790.387	319.358	1072.78	502.827	562.106	348.292	918.772	401.805	707.282	340.204	0.0886813	-1.2927	0.366496	-0.520247	0.425955	-0.502135	0.480581	-0.78642	0.0509788	-0.778015
hsa_circ_0008587_CBC1	0.122661	0.00761969	2.13255	up	90.5935	69.5045	213.662	53.8224	71.7317	43.0505	163.814	89.7629	127.914	44.1359	-3.0364	-3.4927	-1.96146	-3.74403	-2.5442	-3.51833	-2.00707	-2.94872	-2.41613	-3.72439
hsa_circ_0087722_CBC1	0.175631	0.027182	2.52104	up	306.926	184.958	197.443	123.177	273.279	60.7564	409.936	97.5653	212.746	101.58	-1.27599	-2.08068	-2.07535	-2.54957	-0.614513	-3.02132	-0.683727	-2.82848	-1.68218	-2.5218
hsa_circ_0043211_CBC1	0.0835621	0.000948141	2.05671	up	1740.33	1032.61	1938.17	746.92	1554.18	676.409	1569.96	843.294	1303.95	641.13	1.22741	0.400352	1.21984	0.0506438	1.89319	0.455463	1.25353	0.283119	0.933506	0.136201
hsa-circRNA210_CBC1	0.115773	0.00601694	2.06728	up	177.858	105.213	168.474	87.4264	103.362	72.8523	346.257	106.352	194.147	74.8401	-2.06315	-2.89455	-2.30426	-3.04417	-2.01718	-2.75939	-0.927281	-2.70407	-1.81415	-2.96253
hsa_circ_0085250_CBC1	0.123947	0.00806091	2.74254	up	458.209	325.706	730.837	237.512	736.762	160.549	820.013	303.133	625.817	209.653	-0.697873	-1.2643	-0.187235	-1.60231	0.816312	-1.61942	0.31652	-1.19297	-0.125566	-1.47641
hsa_circ_0056036_CBC1	0.0807892	0.000614018	4.53191	up	105.135	33.7346	146.552	24.7714	70.0431	27.0127	168.794	25.918	123.94	19.5259	-2.82164	-4.53557	-2.50537	-4.86356	-2.57857	-4.19072	-1.96386	-4.74089	-2.46166	-4.90095
hsa_circ_0036085_CBC1	0.117925	0.00640342	3.16248	up	89.0463	51.9383	161.664	46.8202	82.1618	34.2424	266.575	39.965	89.32	25.8767	-3.06125	-3.913	-2.36378	-3.94511	-2.34835	-3.84858	-1.30458	-4.11611	-2.93425	-4.49469
hsa_circ_0052584_CBC1	0.150907	0.0170056	5.64445	up	18.122	2.61129	32.3336	2.60322	2.2379	2.64083	20.1729	2.86762	26.4011	2.29031	-5.35807	-8.22697	-4.68568	-8.11387	-7.5466	-7.5453	-5.02864	-7.91692	-4.69264	-7.99273
hsa_circ_0030367_CBC1	0.156884	0.0192492	4.6249	up	12.675	12.8941	89.9038	6.48201	12.8721	2.64083	35.5742	7.36867	30.8861	4.52969	-5.87382	-5.92309	-3.21033	-6.79772	-5.02257	-7.5453	-4.21022	-6.55537	-4.46628	-7.00886
hsa_circ_0004233_CBC1	0.130773	0.00994627	2.45491	up	50.5337	42.5795	127.701	30.267	61.6434	33.5614	116.939	35.1804	95.0403	31.5197	-3.87856	-4.19964	-2.70402	-4.57449	-2.76287	-3.87756	-2.49337	-4.30007	-2.8447	-4.21009
hsa_circ_0016409_CBC1	0.153071	0.0177784	2.54901	up	83.9611	61.9115	402.696	57.4401	80.9028	48.4383	224.746	97.9371	261.311	85.5909	-3.14609	-3.65959	-1.04709	-3.65018	-2.37063	-3.34821	-1.55083	-2.82299	-1.38554	-2.76889
hsa_circ_0076588_CBC1	0.14623	0.0150132	2.19111	up	100.142	88.2491	148.247	56.9246	65.5174	22.3076	189.093	64.9924	91.898	44.4466	-2.89182	-3.14822	-2.48879	-3.66319	-2.67494	-4.46682	-1.80003	-3.41457	-2.8932	-3.71427
hsa-circRNA15612-11_CBC1	0.16461	0.0223473	2.42511	up	497.787	238.465	1245.22	290.277	860.791	253.755	790.23	329.801	471.293	395.557	-0.57835	-1.7141	0.581544	-1.31288	1.04078	-0.958996	0.263147	-1.07132	-0.534682	-0.56053
hsa-circRNA8881-22_CBC1	0.0791845	0.000476583	2.43346	up	147.607	84.8033	263.159	79.0564	169.786	78.1403	252.268	119.833	215.012	64.591	-2.33211	-3.20568	-1.66085	-3.18935	-1.30117	-2.65829	-1.38417	-2.53189	-1.66689	-3.17501
hsa_circ_0135659_CBC1	0.154864	0.0184791	4.93787	up	45.9072	39.2237	301.469	34.5438	290.133	27.7506	185.941	23.316	73.1072	20.5141	-4.01709	-4.31807	-1.46477	-4.38381	-0.528171	-4.15184	-1.82428	-4.89353	-3.22322	-4.82973
hsa_circ_0075318_CBC1	0.1041	0.00351367	2.07979	up	2995.65	1091.71	1542.87	848.383	1303.52	630.391	1445.18	951.553	2042.42	795.608	2.01092	0.480645	0.890761	0.234406	1.63945	0.353814	1.13405	0.457367	1.5809	0.447643
hsa_circ_0081853_CBC1	0.0910875	0.00185081	2.49589	up	218.007	121.486	324.716	75.13	155.012	71.3252	300.705	115.635	169.809	74.3331	-1.7695	-2.68708	-1.35761	-3.26285	-1.43251	-2.78995	-1.13078	-2.58334	-2.00739	-2.97234
hsa_circ_0027526_CBC1	0.0953095	0.00227159	2.01798	up	354.832	221.435	571.547	231.164	459.901	202.681	441.818	205.523	494.42	276.178	-1.06674	-1.82099	-0.541913	-1.64139	0.136436	-1.28322	-0.575673	-1.75361	-0.465569	-1.07882
hsa_circ_0068408_CBC1	0.191089	0.0346072	4.96396	up	742.274	404.453	9239.54	287.456	759.211	337.183	1010.31	455.114	3548.3	335.756	-0.00192658	-0.951901	3.47296	-1.32697	0.859614	-0.548903	0.617599	-0.606689	2.37775	-0.797001
hsa_circ_0077409_CBC1	0.118068	0.00643889	2.14095	up	43.6959	36.8282	101.584	35.2477	30.2128	17.4657	62.3703	22.6233	51.0966	17.9175	-4.08831	-4.40899	-3.03411	-4.35471	-3.79166	-4.81984	-3.40019	-4.93704	-3.74001	-5.02497
hsa_circ_0084192_CBC1	0.134915	0.0111543	2.20984	up	308.02	176.307	383.751	191.91	381.265	128.925	555.171	178.653	273.401	161.102	-1.27086	-2.14978	-1.11661	-1.90988	-0.134094	-1.9359	-0.246195	-1.95576	-1.32029	-1.85644
hsa_circ_0085249_CBC1	0.0919676	0.00190159	2.39979	up	67.5032	46.6435	136.103	41.8689	102.792	40.8849	140.752	63.491	120.639	38.4424	-3.46085	-4.06813	-2.61208	-4.10636	-2.02516	-3.59279	-2.22597	-3.44829	-2.50062	-3.92365
hsa_circ_0016709_CBC1	0.0882851	0.0013905	3.01145	up	59.2432	33.397	122.072	29.9153	87.0017	25.4203	56.0425	22.6444	116.464	27.8879	-3.64916	-4.55008	-2.76905	-4.59135	-2.26577	-4.27838	-3.55453	-4.93569	-2.55142	-4.38671
hsa_circ_0084214_CBC1	0.16224	0.0214001	4.08059	up	70.7999	42.8223	226.482	41.9994	259.1	35.6424	442.148	46.6825	110.246	57.8567	-3.39206	-4.19144	-1.87739	-4.10187	-0.691378	-3.79077	-0.574596	-3.89196	-2.63058	-3.33386
hsa-circRNA10149-29_CBC1	0.170781	0.024948	2.32312	up	16.8991	8.75102	23.0284	14.0795	13.2116	10.4926	35.8538	12.1316	23.4932	3.94723	-5.45886	-6.48228	-5.1753	-5.67864	-4.98501	-5.55499	-4.19893	-5.83608	-4.86099	-7.20743
hsa-circRNA10441-60_CBC1	0.159482	0.0203351	4.08753	up	173.636	123.242	873.369	86.9691	155.609	93.8766	684.882	77.3127	538.842	94.8976	-2.09782	-2.66638	0.0698062	-3.05173	-1.42696	-2.3936	0.05673	-3.16414	-0.341445	-2.61997
hsa-circRNA858-21_CBC1	0.102076	0.00322439	3.31007	up	341.842	166.832	624.351	162.687	400.634	144.937	968.75	154.766	506.187	167.646	-1.12055	-2.22947	-0.414427	-2.14821	-0.0626014	-1.76701	0.556999	-2.16283	-0.431638	-1.799
hsa_circ_0085487_CBC1	0.167364	0.0234708	2.21796	up	955.969	841.559	1811.47	678.209	2157.7	532.908	1276.26	712.41	1362.74	540.456	0.363085	0.105191	1.1223	-0.0885803	2.36653	0.111452	0.954722	0.0397902	0.997127	-0.110237
hsa_circ_0043525_CBC1	0.093956	0.002093	4.75455	up	101.976	32.5347	118.619	17.0279	70.0838	22.7358	218.561	22.6809	146.88	37.9242	-2.86565	-4.58782	-2.81045	-5.40434	-2.57774	-4.4394	-1.59109	-4.93337	-2.21667	-3.94322
hsa-circRNA3795-5_CBC1	0.129527	0.00964725	2.15569	up	217.764	159.681	437.945	129.172	185.598	136.534	508.649	159.881	303.551	126.119	-1.77111	-2.29268	-0.926036	-2.48101	-1.17271	-1.85317	-0.372457	-2.11592	-1.16937	-2.20963
hsa_circ_0135158_CBC1	0.121925	0.00742075	4.47712	up	31.8225	12.5125	187.054	16.9772	4.81633	2.64083	85.2844	10.7083	34.9111	7.64052	-4.54576	-5.96643	-2.15333	-5.40864	-6.44081	-7.5453	-2.94877	-6.01611	-4.28955	-6.2546
hsa-circRNA8963-6_CBC1	0.115773	0.00602713	4.26138	up	3309.42	1333.63	4755.44	539.452	5010.45	927.689	3550.89	1963.96	9171.88	1348.59	2.15463	0.769417	2.51472	-0.418815	3.58198	0.911208	2.43098	1.50277	3.74784	1.20897
hsa_circ_0116938_CBC1	0.0867079	0.00122541	2.17175	up	834.655	293.328	701.339	261.027	282.711	196.678	386.276	204.297	654.696	272.36	0.167301	-1.41536	-0.246672	-1.46611	-0.565561	-1.3266	-0.769496	-1.76225	-0.060483	-1.0989
hsa_circ_0017129_CBC1	0.0989091	0.00277704	2.34548	up	210.411	113.213	312.297	118.343	245.812	77.19	246.978	147.408	329.195	117.384	-1.82067	-2.78883	-1.41387	-2.60733	-0.76733	-2.67595	-1.41474	-2.2331	-1.05236	-2.31318
hsa_circ_0084967_CBC1	0.198081	0.0381472	2.30422	up	96.1498	75.789	139.145	57.1401	205.413	47.4315	207.629	60.888	77.2129	52.4557	-2.95052	-3.36781	-2.5802	-3.65773	-1.02636	-3.37852	-1.66512	-3.50869	-3.14439	-3.47524
hsa_circ_0103600_CBC1	0.104091	0.00350237	2.22428	up	527.261	281.397	661.793	289.839	406.224	271.88	1113.7	318.942	536.736	212.849	-0.49536	-1.47527	-0.330405	-1.31506	-0.0426122	-0.859466	0.758158	-1.11962	-0.347094	-1.45459
hsa_circ_0001047_CBC1	0.0807892	0.000563406	8.16661	up	93.9814	20.7513	315.205	21.0131	212.034	19.8417	267.808	32.2011	181.062	29.1095	-2.98343	-5.2366	-1.4005	-5.10095	-0.980592	-4.63583	-1.29793	-4.42773	-1.91483	-4.32485
hsa_circ_0064100_CBC1	0.0906846	0.00179033	2.14853	up	72.8614	42.3392	125.361	41.0667	42.666	30.3009	64.3416	24.0583	83.5816	34.9325	-3.35065	-4.20781	-2.73069	-4.13427	-3.29373	-4.025	-3.3553	-4.84831	-3.03005	-4.06177
hsa_circ_0122792_CBC1	0.0952871	0.00225647	3.53928	up	53.8033	20.7363	96.6577	14.6967	9.74612	2.64083	35.4476	18.363	38.6219	8.17771	-3.78811	-5.23764	-3.10583	-5.61675	-5.42392	-7.5453	-4.21536	-5.23805	-4.14382	-6.15657
hsa-circRNA733-4_CBC1	0.116596	0.00616043	12.311	up	1042	222.476	2885.36	53.4404	1534.03	246.043	2361.16	78.0936	2253.52	367.435	0.487399	-1.81423	1.79389	-3.75431	1.87437	-1.00352	1.8423	-3.14964	1.7228	-0.666924
hsa_circ_0071474_CBC1	0.0984927	0.00268622	4.72272	up	65.2645	9.87816	87.8562	19.119	51.4372	14.2297	287.488	34.6647	45.5025	17.0505	-3.50951	-6.30749	-3.24357	-5.23723	-3.024	-5.11546	-1.19563	-4.32138	-3.90729	-5.09653
hsa_circ_0021903_CBC1	0.0767958	0.00029394	2.18773	up	1006.02	486.716	935.641	422.606	513.673	318.557	1270.2	491.594	1125.1	414.032	0.436704	-0.684792	0.16917	-0.770997	0.295962	-0.630883	0.947861	-0.495448	0.720671	-0.494672
hsa-circRNA15575_CBC1	0.176842	0.0276842	2.36323	up	51.8683	22.806	64.9463	18.9065	18.8477	15.7119	139.749	27.4179	17.524	10.9846	-3.84095	-5.10039	-3.67947	-5.25335	-4.47243	-4.9725	-2.23629	-4.65972	-5.2839	-5.73086
hsa_circ_0085650_CBC1	0.129141	0.00955031	2.52514	up	3027.09	1872.12	3273.71	1671.2	3500.83	835.162	3948.25	1413.18	3723.17	1301.18	2.02598	1.25873	1.97607	1.2125	3.06474	0.759623	2.58401	1.02796	2.44715	1.15734
hsa_circ_0055938_CBC1	0.0813769	0.000734323	2.11594	up	642.812	300.725	617.981	204.942	228.857	169.331	340.878	166.942	496.126	201.248	-0.209481	-1.37943	-0.429223	-1.8151	-0.870438	-1.54259	-0.949872	-2.05357	-0.4606	-1.53544
hsa_circ_0112397_CBC1	0.108153	0.00428575	3.61343	up	461.517	224.895	663.034	114.882	392.498	172.045	398.24	141.802	1131.93	134.869	-0.687494	-1.79862	-0.327703	-2.65016	-0.092202	-1.51965	-0.725486	-2.28904	0.729412	-2.11285
hsa-circRNA6434-38_CBC1	0.136047	0.0115721	2.06846	up	981.277	526.591	767.715	383.012	980.264	298.072	609.609	431.837	875.391	387.759	0.400781	-0.57119	-0.116214	-0.912922	1.22828	-0.726775	-0.111242	-0.68243	0.358621	-0.589253
hsa_circ_0059728_CBC1	0.109788	0.00468591	3.49656	up	133.787	66.334	297.182	54.445	132.314	52.9586	389.328	58.3297	180.448	61.3086	-2.47394	-3.56005	-1.48544	-3.72744	-1.66092	-3.2195	-0.75814	-3.57061	-1.91973	-3.25025
hsa_circ_0076549_CBC1	0.12715	0.00900759	2.30111	up	942.353	626.693	1131.71	480.318	795.433	378.864	1998.43	482.023	926.176	428.203	0.342389	-0.320113	0.443647	-0.58632	0.926853	-0.380754	1.60167	-0.523814	0.439979	-0.44612
hsa_circ_0078285_CBC1	0.159826	0.0204746	2.13391	up	157.579	100.106	193.31	68.7892	124.744	36.9804	239.312	107.644	75.7095	54.9047	-2.2378	-2.96635	-2.10587	-3.39006	-1.74592	-3.7376	-1.46024	-2.68664	-3.17276	-3.40941
hsa_circ_0059194_CBC1	0.164754	0.0224062	2.09263	up	790.987	661.718	1775.52	508.528	833.338	469.541	2679.42	790.827	1072.99	649.059	0.0897746	-0.241657	1.09339	-0.503982	0.994014	-0.0711816	2.02472	0.190445	0.652253	0.153936
hsa_circ_0082935_CBC1	0.158264	0.0198097	2.05793	up	298.433	212.394	699.145	174.383	238.243	117.879	445.904	186.583	271.238	193.403	-1.31647	-1.88113	-0.251193	-2.04805	-0.812454	-2.06513	-0.562392	-1.8931	-1.33175	-1.59281
hsa_circ_0084241_CBC1	0.108692	0.00440432	3.72802	up	42.8678	28.2881	165.525	30.2726	118.86	26.9372	192.109	37.6383	114.091	28.5986	-4.11591	-4.78961	-2.32974	-4.57423	-1.81562	-4.19476	-1.7772	-4.20264	-2.58113	-4.3504
hsa-circRNA15613-62_CBC1	0.146101	0.0149282	2.07544	up	380.866	260.747	844.033	284.842	597.183	222.891	823.744	341.917	350.541	245.992	-0.964595	-1.58522	0.0205147	-1.34015	0.513285	-1.1461	0.323069	-1.01927	-0.961723	-1.2458
hsa_circ_0084498_CBC1	0.208124	0.0436454	2.22694	up	326.547	271.055	495.369	168.068	717.506	147.572	317.679	148.272	220.82	144.252	-1.18659	-1.52929	-0.748282	-2.10127	0.778104	-1.74102	-1.05156	-2.22467	-1.62843	-2.01582
hsa_circ_0087031_CBC1	0.103717	0.0034573	15.0043	up	31.9545	3.67189	83.8868	2.93792	42.4773	14.2182	133.815	3.34918	66.5337	2.51005	-4.53979	-7.73521	-3.31027	-7.93937	-3.30012	-5.11662	-2.29888	-7.69297	-3.35915	-7.86056
hsa-circRNA15598-9_CBC1	0.17142	0.02523	4.6439	up	203.103	162.206	987.767	133.218	1183.44	83.3673	656.333	108.06	320.149	114.771	-1.87166	-2.27005	0.247386	-2.43652	1.50003	-2.56488	-0.00469785	-2.68108	-1.09257	-2.34566
hsa-circRNA509-17_CBC1	0.120097	0.00697524	2.0616	up	445.492	251.287	285.744	183.365	434.615	177.237	346.661	197.618	449.824	138.841	-0.738479	-1.63854	-1.54206	-1.97559	0.0548516	-1.47676	-0.925602	-1.8102	-0.601948	-2.07099
hsa_circ_0043719_CBC1	0.181476	0.0298628	2.27967	up	340.416	366.244	1091.67	258.394	613.527	186.654	705.52	327.339	710.058	310.336	-1.12658	-1.09507	0.391677	-1.48074	0.55224	-1.40207	0.0995618	-1.08213	0.0566302	-0.910584
hsa_circ_0135723_CBC1	0.138096	0.0121304	2.13469	up	454.645	255.229	1062.63	310.274	756.486	306.529	799.027	355.466	409.483	302.394	-0.709139	-1.61608	0.352787	-1.21676	0.854426	-0.686411	0.279118	-0.963206	-0.737506	-0.947983
hsa_circ_0094073_CBC1	0.0855417	0.00111102	2.48636	up	667.888	364.141	1529.19	378.824	810.442	450.637	1066.11	490.336	2062.01	607.681	-0.154272	-1.10338	0.877914	-0.928783	0.953822	-0.130467	0.695164	-0.499145	1.59467	0.0588998
hsa_circ_0086440_CBC1	0.128519	0.00935753	3.068	up	11.0625	7.80375	35.8828	6.7143	12.5606	3.94341	14.2233	2.94862	25.2288	10.4499	-6.07013	-6.64756	-4.53542	-6.74693	-5.05791	-6.96685	-5.5328	-7.87674	-4.75817	-5.80285
hsa_circ_0091328_CBC1	0.190321	0.0341755	8.13757	up	1343.48	97.3987	2183.32	43.1628	27.0049	41.1208	805.692	80.3067	877.207	109.308	0.854021	-3.0059	1.39167	-4.06245	-3.95359	-3.58449	0.291102	-3.10932	0.361611	-2.41602
hsa_circ_0071680_CBC1	0.088851	0.00151644	6.7215	up	101.694	27.1204	433.396	30.2353	137.797	31.9238	441.807	38.7958	163.96	30.5415	-2.86965	-4.85042	-0.941099	-4.576	-1.60234	-3.94973	-0.575709	-4.15895	-2.05796	-4.25557
hsa_circ_0051041_CBC1	0.109704	0.00463877	2.2778	up	566.285	225.595	1030.41	252.779	378.425	274.521	787.744	349.228	595.621	298.938	-0.39235	-1.79414	0.30836	-1.51244	-0.14488	-0.845517	0.2586	-0.988746	-0.196913	-0.964566
hsa_circ_0135870_CBC1	0.120097	0.00699307	2.89121	up	727.544	403.794	1241.68	313.864	1379.03	271.851	867.652	363.321	858.028	354.74	-0.0308431	-0.954254	0.57744	-1.20017	1.72069	-0.859615	0.397991	-0.931673	0.329717	-0.717651
hsa-circRNA2520-19_CBC1	0.0948644	0.00222257	16.6273	up	54.7019	5.89491	107.635	2.63219	30.0085	4.5464	155.793	3.02369	55.3937	5.44046	-3.76421	-7.05226	-2.95064	-8.0979	-3.80144	-6.76156	-2.07949	-7.84046	-3.62351	-6.74454
hsa-circRNA15651-2_CBC1	0.153402	0.0179149	2.33033	up	165.289	161.514	437.418	119.556	355.68	125.735	425.882	141.573	350.963	157.394	-2.16889	-2.27621	-0.927771	-2.59262	-0.234307	-1.97205	-0.628674	-2.29137	-0.959989	-1.89003
hsa_circ_0022554_CBC1	0.11701	0.00622271	2.83831	up	54.8199	36.6646	165.463	30.4161	65.0243	31.5756	151.224	38.7095	109.838	37.7403	-3.76111	-4.41541	-2.33028	-4.5674	-2.68584	-3.96555	-2.12244	-4.16216	-2.63593	-3.95024
hsa_circ_0007933_CBC1	0.108137	0.00428313	2.02554	up	36.4766	23.6424	55.9043	17.0246	30.9465	24.1343	48.5979	20.6144	77.0921	33.4935	-4.34884	-5.04842	-3.89575	-5.40462	-3.75704	-4.35328	-3.76016	-5.07119	-3.14665	-4.12246
hsa-circRNA11981-50_CBC1	0.141375	0.0132243	2.4175	up	1087.65	537.742	2511.57	474.634	734.397	684.436	2099.69	794.073	2238.84	796.386	0.549265	-0.540959	1.59373	-0.603496	0.811673	0.472481	1.67298	0.196355	1.71337	0.449054
hsa_circ_0076566_CBC1	0.16688	0.0232728	2.74626	up	38.4894	22.4098	47.2985	11.7978	29.4442	17.7492	90.6374	12.6775	34.2646	17.327	-4.27134	-5.12567	-4.13692	-5.93372	-3.82883	-4.79661	-2.86095	-5.77257	-4.31652	-5.07332
hsa_circ_0021535_CBC1	0.087853	0.00134482	11.6259	up	27.5743	2.59853	56.9996	2.71409	18.2677	2.64083	81.588	3.13108	19.9635	3.65211	-4.75248	-8.23404	-3.86776	-8.0537	-4.51752	-7.5453	-3.0127	-7.79011	-5.09587	-7.31954
hsa_circ_0005428_CBC1	0.139275	0.0124586	3.81827	up	27.3997	6.08842	21.2578	2.6321	2.69098	2.64083	20.1639	5.99347	26.3717	3.91622	-4.76165	-7.00566	-5.29072	-8.09795	-7.28061	-7.5453	-5.02928	-6.85338	-4.69425	-7.21881
hsa_circ_0003902_CBC1	0.101434	0.00310564	2.93144	up	45.4245	26.4927	65.4829	22.6147	52.9377	22.7931	79.2941	23.5463	90.4595	15.6952	-4.03234	-4.8842	-3.66759	-4.99498	-2.98252	-4.43576	-3.05384	-4.87935	-2.91596	-5.21602
hsa_circ_0050729_CBC1	0.0816011	0.000837112	2.15002	up	27.2632	15.4311	24.9237	9.92785	8.21308	3.3009	15.1786	8.73323	29.7769	12.0246	-4.76885	-5.66396	-5.06119	-6.18269	-5.67082	-7.22343	-5.43902	-6.31026	-4.51904	-5.60035
hsa_circ_0085739_CBC1	0.183931	0.0310621	2.48911	up	219.044	202.244	682.85	216.011	866.569	161.287	444.016	245.781	479.14	161.19	-1.76266	-1.95178	-0.285217	-1.7392	1.05043	-1.61281	-0.568515	-1.49554	-0.51086	-1.85565
hsa_circ_0109902_CBC1	0.174251	0.0264582	2.01716	up	36.6516	36.4477	95.6023	42.292	42.2683	23.2788	83.5617	44.8902	177.249	39.4421	-4.34193	-4.42397	-3.12167	-4.09185	-3.30724	-4.40535	-2.97821	-3.94845	-1.94553	-3.8866
hsa-circRNA8881-21_CBC1	0.0822735	0.000861989	18.1372	up	92.911	14.6623	223.439	7.89775	117.659	11.5303	141.458	3.37979	182.585	6.88955	-2.99996	-5.73769	-1.8969	-6.51272	-1.83028	-5.41893	-2.21875	-7.67984	-1.90274	-6.40386
hsa_circ_0071454_CBC1	0.146188	0.0149683	2.47966	up	192.525	80.9292	314.31	94.7216	242.553	85.3151	369.503	106.22	137.673	110.896	-1.94883	-3.27314	-1.4046	-2.92854	-0.786589	-2.53156	-0.83354	-2.70587	-2.31006	-2.39521
hsa_circ_0044129_CBC1	0.0767958	0.000373729	10.2275	up	137.518	26.8365	223.036	20.2094	261.293	21.8887	404.268	23.4896	269.13	27.0276	-2.43426	-4.86561	-1.89951	-5.15721	-0.679218	-4.49417	-0.703814	-4.88282	-1.343	-4.43191
hsa_circ_0008233_CBC1	0.199964	0.0391392	3.75155	up	3.38473	4.06563	22.0473	2.55576	18.4111	2.64083	30.9495	5.01072	10.1871	4.10078	-7.77869	-7.58825	-5.23811	-8.14041	-4.50624	-7.5453	-4.41114	-7.11176	-6.06649	-7.15237
hsa_circ_0084270_CBC1	0.171843	0.0254411	3.67548	up	137.509	110.065	333.721	56.2813	426.782	64.7406	596.107	84.3849	138.114	68.7064	-2.43436	-2.82951	-1.31814	-3.67958	0.0286123	-2.92969	-0.143555	-3.03786	-2.30544	-3.0859
hsa_circ_0112734_CBC1	0.0752146	0.000245637	2.34648	up	206.492	93.9815	218.677	92.9116	130.277	72.9948	221.366	77.2101	178.368	64.1768	-1.84779	-3.05742	-1.92798	-2.95638	-1.6833	-2.75657	-1.57269	-3.16605	-1.93645	-3.18429
hsa_circ_0016884_CBC1	0.139075	0.0123874	2.19687	up	326.512	177.022	363.599	171.278	255.094	153.146	298.224	193.252	849.923	161.696	-1.18674	-2.14395	-1.19444	-2.07397	-0.713858	-1.68752	-1.14273	-1.84243	0.316024	-1.85113
hsa_circ_0002109_CBC1	0.08744	0.00127769	9.31329	up	659.999	129.975	1217.13	92.534	1199.1	191.745	2378.03	100.55	1334.94	182.042	-0.171416	-2.58963	0.548632	-2.96225	1.51899	-1.36324	1.85257	-2.78501	0.967398	-1.68014
hsa-circRNA7280-28_CBC1	0.0770338	0.000393846	2.68317	up	1012.71	448.318	2003.07	558.237	841.513	319.915	1192.88	630.413	1285.82	360.785	0.446265	-0.803351	1.26736	-0.369431	1.0081	-0.624743	0.857253	-0.13662	0.913312	-0.693274
hsa_circ_0068024_CBC1	0.105659	0.00384616	8.11579	up	27.4618	11.8113	74.4043	6.15678	33.3784	3.08389	50.8609	2.98963	29.0637	4.13091	-4.75838	-6.04963	-3.48333	-6.87199	-3.6479	-7.32154	-3.6945	-7.8568	-4.55402	-7.14181
hsa_circ_0097655_CBC1	0.168459	0.0240186	3.329	up	41.4736	28.0063	93.2908	9.34802	25.6923	16.7979	94.8477	15.9388	65.0596	20.7029	-4.16361	-4.80405	-3.15698	-6.26951	-4.02548	-4.87608	-2.79544	-5.4423	-3.39147	-4.81651
hsa_circ_0029138_CBC1	0.190173	0.0341062	2.87497	up	146.533	123.299	459.291	58.0271	110.942	79.8745	418.161	78.5721	253.671	86.8632	-2.34265	-2.66571	-0.857377	-3.63551	-1.91508	-2.62663	-0.655068	-3.14083	-1.42835	-2.7476
hsa_circ_0079879_CBC1	0.14931	0.0163208	5.59427	up	20.3923	6.10874	37.3111	2.5999	5.47878	3.55249	51.7879	2.92912	22.1833	5.11548	-5.18778	-7.00085	-4.47911	-8.11571	-6.25489	-7.11746	-3.66844	-7.8863	-4.94376	-6.8334
hsa_circ_0085556_CBC1	0.164766	0.0224091	4.76855	up	130.243	58.6884	505.955	81.0444	342.778	48.0313	1264.82	83.242	140.133	82.5875	-2.51267	-3.73673	-0.717775	-3.15353	-0.287612	-3.36039	0.941734	-3.05753	-2.28451	-2.82042
hsa_circ_0084312_CBC1	0.160272	0.0206536	3.84564	up	446.836	311.817	1290	225.901	1301.36	207.798	2174.86	264.063	418.09	202.94	-0.734132	-1.32717	0.632518	-1.67462	1.63706	-1.24725	1.72372	-1.39204	-0.707495	-1.52336
hsa_circ_0133490_CBC1	0.0767958	0.000373454	2.546	up	8012.99	3128.27	12566.6	3821.61	6149.53	2537.68	7128.32	4106.12	8331.37	2669.26	3.43039	1.99942	3.91667	2.4058	3.87752	2.363	3.43636	2.56679	3.60918	2.19395
hsa-circRNA8500-22_CBC1	0.0739087	0.00022698	6.55094	up	419.342	59.0457	436.752	55.1124	225.8	66.438	480.893	51.0391	336.613	48.6374	-0.825752	-3.72797	-0.929972	-3.70986	-0.889842	-2.89235	-0.453411	-3.76324	-1.02022	-3.58428
hsa_circ_0118116_CBC1	0.109788	0.00468374	12.1485	up	74.1346	21.3837	378.736	17.7805	245.335	35.8768	1000.15	21.0545	300.198	26.3226	-3.32566	-5.19329	-1.13559	-5.34194	-0.770133	-3.78131	0.603018	-5.04071	-1.18539	-4.47004
hsa_circ_0084503_CBC1	0.192156	0.0351091	2.20801	up	906.138	529.485	1387.88	668.429	2405.36	469.024	782.285	490.154	816.569	437.711	0.285852	-0.563282	0.73803	-0.109534	2.5233	-0.0727729	0.248568	-0.499682	0.258267	-0.414437
hsa_circ_0112229_CBC1	0.0978457	0.00254782	3.03227	up	6913.14	2986.68	8172.15	2308.8	10734.3	2590.3	8442.66	4715.9	14333.4	3287.18	3.21739	1.9326	3.29586	1.67876	4.6812	2.39262	3.6805	2.76654	4.39192	2.49436
hsa-circRNA13111-12_CBC1	0.104923	0.00368619	6.13804	up	293.359	96.7491	668.351	65.2859	554.097	166.661	1063.99	68.6765	588.076	104.386	-1.34121	-3.01555	-0.316178	-3.46547	0.405252	-1.56552	0.692289	-3.33503	-0.215304	-2.48249
hsa-circRNA14654-2_CBC1	0.187594	0.0327248	2.20734	up	60.2956	59.1397	59.8264	15.1431	47.1242	18.3031	98.1338	30.3799	51.5642	31.8848	-3.62375	-3.72568	-3.79793	-5.57358	-3.15035	-4.75228	-2.7463	-4.51173	-3.72687	-4.19348
hsa_circ_0074026_CBC1	0.188199	0.0330885	8.39666	up	91.5807	2.52179	48.2817	3.306	2.67662	2.64083	76.3267	3.01748	7.10209	2.23793	-3.02076	-8.27728	-4.10724	-7.76908	-7.28833	-7.5453	-3.10887	-7.84343	-6.58692	-8.02611
hsa-circRNA15585-11_CBC1	0.190104	0.0340545	2.59638	up	294.258	279.267	1069.3	260.915	938.985	192.819	706.408	216.252	393.733	221.726	-1.3368	-1.48623	0.36181	-1.46673	1.16622	-1.35519	0.101375	-1.68021	-0.79409	-1.39564
hsa_circ_0003134_CBC1	0.143597	0.0142026	2.0559	up	125.535	32.8539	85.7737	46.9491	22.4242	14.7339	49.8053	26.0224	62.6819	33.5667	-2.56579	-4.57374	-3.27818	-3.94114	-4.22176	-5.06523	-3.72475	-4.73509	-3.44519	-4.11931
hsa-circRNA1032-20_CBC1	0.103558	0.0034171	2.28308	up	68.9517	42.5448	58.8969	23.807	31.3485	11.9434	44.6634	26.8906	75.9893	20.7113	-3.43022	-4.20082	-3.82052	-4.92085	-3.73842	-5.36814	-3.88196	-4.68774	-3.16744	-4.81592
hsa_circ_0006091_CBC1	0.122112	0.00748668	2.04479	up	189.114	99.516	222.172	59.921	83.0727	63.5267	176.493	124.146	234.857	83.24	-1.97462	-2.97487	-1.90511	-3.58918	-2.33244	-2.957	-1.89952	-2.48088	-1.53953	-2.80907
hsa_circ_0131631_CBC1	0.173393	0.0261227	2.38547	up	122.671	96.2994	292.689	98.4986	277.264	75.4843	365.455	99.0354	166.792	107.158	-2.59908	-3.02227	-1.50742	-2.87213	-0.593629	-2.70819	-0.849432	-2.8069	-2.03325	-2.44468
hsa-circRNA8032-3_CBC1	0.100379	0.00296771	2.96156	up	1265.34	280.309	772.249	226.751	505.443	230.952	383.518	232.069	1095.79	258.677	0.767572	-1.48085	-0.107719	-1.6692	0.27266	-1.09484	-0.779831	-1.57836	0.682586	-1.17326
hsa_circ_0046673_CBC1	0.165736	0.0227765	3.00305	up	470.221	274.363	561.046	181.539	550.591	119.855	1003	156.945	398.408	245.351	-0.66054	-1.51179	-0.568666	-1.99003	0.396093	-2.04114	0.607128	-2.14266	-0.777061	-1.24957
hsa-circRNA2866-124_CBC1	0.212604	0.0461346	2.75737	up	428.742	407.269	1153.35	335.815	2115.99	258.173	820.514	344.537	661.789	283.409	-0.793769	-0.94189	0.470973	-1.10264	2.33837	-0.934093	0.317402	-1.00826	-0.0449365	-1.04153
hsa-circRNA7044-5_CBC1	0.0810248	0.000658749	13.2235	up	126.113	25.2183	220.308	12.3599	148.55	15.8148	399.842	15.9014	216.557	10.907	-2.55916	-4.95533	-1.91726	-5.86657	-1.49394	-4.96308	-0.719697	-5.44569	-1.65656	-5.74109
hsa-circRNA626-25_CBC1	0.093062	0.00198161	2.70988	up	476.246	209.643	540.425	242.634	698.467	183.822	537.965	215.459	791.914	251.617	-0.642172	-1.89994	-0.622691	-1.57153	0.739304	-1.42412	-0.291615	-1.6855	0.214036	-1.21319
hsa_circ_0084318_CBC1	0.190816	0.0344228	3.08422	up	570.213	582.566	1961.9	396.812	1779.68	348.389	2834.82	491.319	780.431	385.806	-0.382378	-0.425451	1.2374	-0.861853	2.08866	-0.501735	2.10606	-0.496258	0.192963	-0.596538
hsa_circ_0084198_CBC1	0.128606	0.00939707	2.07031	up	314.954	269.132	515.657	179.226	354.878	150.642	510.488	205.623	342.62	171.58	-1.23874	-1.53956	-0.690373	-2.00853	-0.237563	-1.71131	-0.367248	-1.75292	-0.994698	-1.76553
hsa-circRNA15570-80_CBC1	0.109172	0.00456338	2.63651	up	714.371	536.998	1211.11	393.844	1153.33	355.302	1339.44	471.772	1080.63	309.331	-0.0572051	-0.542955	0.541468	-0.872687	1.46284	-0.473387	1.02443	-0.554826	0.662496	-0.915263
hsa-circRNA529-64_CBC1	0.0763555	0.000261944	2.27264	up	3417.63	1669.72	2639.3	1073.81	2073.3	930.209	2500.73	1401.03	2624.17	837.961	2.20105	1.09366	1.6653	0.574352	2.30897	0.915122	1.92515	1.0155	1.94248	0.522468
hsa_circ_0076644_CBC1	0.135951	0.01149	2.30905	up	2237.96	1864.42	3774.05	1338.47	4550.99	1379.26	4915.39	1818.68	4308.1	1916.15	1.59023	1.25278	2.18126	0.892209	3.44322	1.48339	2.90011	1.3919	2.65767	1.71572
hsa-circRNA15591-15_CBC1	0.183986	0.0310794	2.23582	up	58.9477	57.5677	150.906	45.2304	158.252	39.8434	110.1	51.6303	65.5615	32.8433	-3.65637	-3.76454	-2.46313	-3.99495	-1.40267	-3.63002	-2.58032	-3.74663	-3.38039	-4.15074
hsa-circRNA7044-16_CBC1	0.0809804	0.000635526	7.71459	up	207.512	46.703	298.928	35.1441	224.183	42.377	679.717	42.9658	325.024	36.3898	-1.84069	-4.06628	-1.47699	-4.35896	-0.900213	-3.54108	0.0458092	-4.01166	-1.07076	-4.00281
hsa_circ_0139736_CBC1	0.115033	0.00579952	2.78861	up	18.1532	5.765	24.86	8.85851	10.8629	2.99007	20.6984	6.34596	3.9787	2.38967	-5.35559	-7.08441	-5.06489	-6.3471	-5.26741	-7.36611	-4.99153	-6.77093	-7.42287	-7.93146
hsa_circ_0136193_CBC1	0.114472	0.00568818	5.75979	up	73.5519	13.2607	113.275	12.9691	39.7146	17.7381	190.445	12.1553	64.8708	16.8211	-3.33704	-5.88264	-2.87696	-5.79716	-3.39715	-4.79751	-1.78975	-5.83326	-3.39567	-5.11607
hsa-circRNA2520-11_CBC1	0.0994569	0.00282142	17.9155	up	94.3016	8.37584	247.259	3.09826	76.7339	10.7276	387.062	11.0949	137.571	16.1655	-2.97852	-6.54549	-1.75076	-7.86271	-2.44695	-5.52304	-0.766563	-5.96495	-2.31113	-5.17343
hsa-circRNA8621-6_CBC1	0.178309	0.0283974	2.63201	up	26.1862	26.0763	73.0458	27.1032	48.6063	17.1924	56.538	9.48239	70.5986	24.665	-4.827	-4.90706	-3.50991	-4.73377	-3.10567	-4.84259	-3.54183	-6.19152	-3.2736	-4.56388
hsa-circRNA9001-21_CBC1	0.194159	0.0361304	2.38494	up	21.6219	20.8013	28.4179	13.3226	10.3528	3.46863	15.7282	2.99265	26.5138	11.56	-5.10331	-5.23313	-4.87192	-5.75836	-5.3368	-7.15193	-5.3877	-7.85535	-4.68649	-5.6572
hsa_circ_0017785_CBC1	0.0767958	0.000378384	2.80214	up	312.062	128.108	400.204	129.75	227.471	103.149	540.091	140.757	243.588	86.7044	-1.25204	-2.61051	-1.05605	-2.47458	-0.879203	-2.25771	-0.285923	-2.29971	-1.48686	-2.75024
hsa_circ_0081843_CBC1	0.186914	0.0323681	2.27565	up	117.648	82.4328	221.12	47.733	91.8292	52.9156	255.254	64.197	89.2956	64.5647	-2.6594	-3.24658	-1.91196	-3.91725	-2.18786	-3.22067	-1.36719	-3.43234	-2.93465	-3.1756
hsa-circRNA15585-15_CBC1	0.195947	0.0369955	2.58079	up	398.02	352.919	1008.46	285.495	1282.21	247.836	912.91	257.335	454.685	280.864	-0.901037	-1.14854	0.2773	-1.33685	1.61567	-0.993048	0.471346	-1.42927	-0.586441	-1.05454
hsa_circ_0123068_CBC1	0.148191	0.0159099	3.21298	up	902.107	558.835	4630.51	621.605	1275.81	362.406	941.015	647.169	2218.13	385.696	0.27942	-0.485451	2.47631	-0.214311	1.60846	-0.444828	0.515092	-0.0987752	1.69996	-0.596952
hsa_circ_0135661_CBC1	0.180079	0.029237	6.63447	up	252.769	181.391	1224.81	144.257	1812.67	54.3484	850.167	81.5562	349.31	108.128	-1.55606	-2.10877	0.557705	-2.32167	2.11515	-3.18212	0.368621	-3.08705	-0.9668	-2.43167
hsa_circ_0076805_CBC1	0.126477	0.00873609	3.41066	up	62.8422	43.1526	167.152	24.9448	41.1114	20.4614	95.0162	18.0069	99.2231	21.5139	-3.56407	-4.18035	-2.31563	-4.8535	-3.34728	-4.59146	-2.79288	-5.26629	-2.78256	-4.76108
hsa-circRNA2729-2_CBC1	0.134038	0.0108183	2.78451	up	113.769	48.5419	280.86	40.4715	68.2326	55.1863	158.763	56.1659	150.079	49.2946	-2.70777	-4.01057	-1.56693	-4.15533	-2.61635	-3.16005	-2.05225	-3.62515	-2.18559	-3.56491
hsa-circRNA12677-147_CBC1	0.0770196	0.000384953	4.1188	up	436.045	140.851	472.407	114.754	277.164	91.9659	615.33	97.294	510.848	101.259	-0.769402	-2.4737	-0.816753	-2.65177	-0.594149	-2.42326	-0.0977657	-2.83249	-0.418413	-2.52637
hsa-circRNA4965-31_CBC1	0.15162	0.0172242	3.03176	up	255.882	122.01	773.91	105.408	258.846	148.364	751.92	141.301	360.632	194.684	-1.5384	-2.68087	-0.10462	-2.77433	-0.692796	-1.73329	0.191454	-2.29415	-0.920781	-1.58328
hsa_circ_0046218_CBC1	0.124652	0.00823873	2.16045	up	292.855	132.14	265.029	123.559	290.888	97.9323	235.675	186.197	373.367	137.13	-1.34369	-2.56581	-1.65064	-2.54511	-0.524424	-2.33258	-1.48233	-1.89609	-0.870713	-2.08888
hsa-circRNA15661-14_CBC1	0.150085	0.0166965	2.03936	up	12362.6	8712.42	26975.5	10015.8	28002.9	9311.81	26970.2	12706.8	15580.9	10421.5	4.05596	3.47713	5.01872	3.79583	6.06454	4.23856	5.35609	4.19654	4.51232	4.15901
hsa_circ_0060753_CBC1	0.096681	0.002416	2.02406	up	2177.35	1675.73	3328.56	1242.09	1682.09	995.255	2736.11	1185.48	3294.36	1274.01	1.55062	1.09885	2.00004	0.784388	2.0073	1.01263	2.05493	0.774484	2.27062	1.12689
hsa_circ_0085327_CBC1	0.201787	0.0401912	2.44218	up	42.0314	30.6648	89.1763	29.9907	125.847	19.876	65.8823	33.8454	46.6508	26.0908	-4.14434	-4.67322	-3.22205	-4.58772	-1.73322	-4.63334	-3.32116	-4.35588	-3.87133	-4.4828
hsa_circ_0066567_CBC1	0.128098	0.00922327	6.51479	up	1229.83	448.034	5001.13	225.125	2058.34	186.049	1491.97	252.405	1026.79	337.481	0.726506	-0.804266	2.5874	-1.67958	2.29852	-1.40675	1.18002	-1.45718	0.588765	-0.789607
hsa_circ_0085502_CBC1	0.186785	0.0323033	2.55371	up	25.0912	17.2762	57.2671	18.0621	101.268	15.5693	44.2168	24.7832	29.0255	13.8135	-4.88862	-5.50102	-3.86101	-5.31927	-2.04671	-4.98566	-3.89646	-4.80548	-4.55592	-5.40027
hsa_circ_0065039_CBC1	0.143421	0.0140884	4.23138	up	36.4838	34.3395	203.632	32.6077	42.225	6.98012	151.439	21.8831	96.7555	19.1635	-4.34855	-4.50993	-2.03082	-4.46703	-3.30872	-6.14304	-2.12039	-4.98503	-2.81889	-4.92798
hsa_circ_0036913_CBC1	0.10058	0.00299327	8.17803	up	36.5521	13.2373	115.243	14.5387	49.269	2.64083	100.537	10.3244	88.6407	9.32019	-4.34585	-5.88519	-2.85211	-5.63234	-3.08613	-7.5453	-2.7114	-6.06879	-2.94527	-5.96791
hsa_circ_0016605_CBC1	0.162833	0.021612	2.39379	up	40.7264	27.3164	70.6037	28.8091	44.648	11.6662	22.5015	17.4179	56.2743	12.5099	-4.18984	-4.84003	-3.55897	-4.64571	-3.22822	-5.40203	-4.87103	-5.31427	-3.60076	-5.54327
hsa_circ_0043546_CBC1	0.0813769	0.000737499	10.6127	up	329.098	57.4912	649.478	44.4777	401.273	63.9661	1230.01	50.3058	544.48	50.1552	-1.17536	-3.76646	-0.357504	-4.01916	-0.0603043	-2.94705	0.901476	-3.78412	-0.326429	-3.53994
hsa_circ_0059805_CBC1	0.0986531	0.00273198	2.31695	up	108.598	75.2826	141.44	56.4471	108.181	38.2725	113.713	49.9893	164.451	55.3666	-2.77488	-3.37748	-2.5566	-3.67534	-1.95144	-3.68805	-2.53373	-3.79323	-2.05365	-3.39733
hsa_circ_0084934_CBC1	0.179363	0.0289733	2.15301	up	256.821	270.88	669.298	265.375	704.343	196.947	478.047	208.237	448.146	183.945	-1.53312	-1.53022	-0.314135	-1.44228	0.751392	-1.32462	-0.461974	-1.73469	-0.607338	-1.66514
hsa-circRNA13592-15_CBC1	0.167591	0.0235784	2.36875	up	2252.75	2175.58	7106.84	1878.04	4032.21	1757.11	8143.05	1977.03	3079.51	1479.31	1.59974	1.47546	3.09435	1.38084	3.26861	1.8327	3.62837	1.51234	2.17332	1.34243
hsa_circ_0131025_CBC1	0.0839804	0.000973326	2.1261	up	224.019	139.654	291.936	130.77	243.064	111.876	258.517	102.771	307.768	134.107	-1.73026	-2.48602	-1.51113	-2.46328	-0.783554	-2.14053	-1.34887	-2.75348	-1.14946	-2.12103
hsa_circ_0081847_CBC1	0.137592	0.0119405	2.43756	up	102.371	66.4741	219.715	53.8749	94.7192	59.4541	236.229	55.7892	111.782	53.2319	-2.86007	-3.55701	-1.92115	-3.74262	-2.14316	-3.05259	-1.47894	-3.63486	-2.61062	-3.45405
hsa_circ_0068855_CBC1	0.0883068	0.00140539	2.95139	up	245.488	94.2102	645.84	123.727	197.149	114.312	437.03	131.612	474.917	159.785	-1.59823	-3.05392	-0.365607	-2.54315	-1.0856	-2.10946	-0.591394	-2.39663	-0.523633	-1.86828
hsa_circ_0084411_CBC1	0.200481	0.0394148	2.96014	up	64.8436	74.487	293.366	70.1227	192.089	44.5464	417.231	63.7725	111.684	48.8358	-3.51884	-3.39281	-1.50408	-3.36236	-1.12311	-3.46905	-0.658279	-3.44191	-2.61188	-3.5784
hsa_circ_0015831_CBC1	0.102125	0.00324374	4.68827	up	42.8027	21.2608	67.3332	12.8315	26.8294	6.79789	65.8647	6.9736	58.7413	9.87859	-4.11811	-5.20161	-3.6274	-5.81254	-3.963	-6.1812	-3.32155	-6.63487	-3.53886	-5.88397
hsa_circ_0086139_CBC1	0.134574	0.0110375	2.81543	up	71.2829	49.7436	247.508	53.0187	170.568	46.4297	215.257	57.6495	93.208	46.7676	-3.38225	-3.97529	-1.74931	-3.76574	-1.29454	-3.40931	-1.61306	-3.58754	-2.87278	-3.64083
hsa_circ_0076905_CBC1	0.143488	0.0141167	2.53883	up	92.3813	62.9077	150.819	34.5678	90.7506	41.5825	229.427	52.8837	81.6061	45.3965	-3.00821	-3.63657	-2.46397	-4.38281	-2.20491	-3.56839	-1.52109	-3.71202	-3.06456	-3.68376
hsa_circ_0015081_CBC1	0.0898828	0.00165795	2.71163	up	440.995	184.953	442.296	146.514	360.356	123.432	490.72	139.663	256.334	124.87	-0.753118	-2.08071	-0.911771	-2.29927	-0.215463	-1.99872	-0.424225	-2.31097	-1.41328	-2.22399
hsa-circRNA12685-14_CBC1	0.119209	0.00673588	2.12128	up	1034.27	316.349	468.072	223.74	203.195	151.835	326.945	201.03	519.341	174.1	0.476662	-1.30636	-0.830056	-1.68848	-1.04203	-1.69993	-1.01008	-1.78551	-0.394624	-1.7445
hsa_circ_0024794_CBC1	0.154511	0.0183497	8.95544	up	36.1107	15.7991	89.6019	2.94335	52.4931	11.8474	146.251	3.42399	71.203	15.7445	-4.36338	-5.62996	-3.21518	-7.93671	-2.99469	-5.3798	-2.17067	-7.66109	-3.2613	-5.21149
hsa_circ_0084326_CBC1	0.195518	0.0367626	3.15323	up	283.869	306.278	1041.5	236.9	971.05	170.495	1641.79	263.678	425.466	190.762	-1.38866	-1.35303	0.323811	-1.60603	1.21466	-1.5327	1.31807	-1.39414	-0.682264	-1.61264
hsa_circ_0093610_CBC1	0.0807892	0.000576857	2.19541	up	330.361	161.424	338.378	161.346	162.044	90.4712	232.754	116.841	521.474	151.455	-1.16983	-2.27702	-1.29815	-2.16015	-1.3685	-2.4469	-1.50032	-2.56838	-0.388711	-1.94552
hsa-circRNA2536-11_CBC1	0.0739087	8.74407e-05	5.66722	up	2758.07	607.2	4121.76	488.329	3016.55	656.628	4913.03	717.283	3572.59	713.123	1.89171	-0.365701	2.3084	-0.562455	2.84994	0.412642	2.89942	0.0496247	2.38759	0.289736
hsa-circRNA2033-59_CBC1	0.206697	0.0427407	2.99624	up	89.7604	75.4419	260.08	25.9654	68.8488	60.1385	218.545	45.8556	201.553	52.4952	-3.04973	-3.37444	-1.67783	-4.79565	-2.60338	-3.03607	-1.5912	-3.91775	-1.76015	-3.47416
hsa_circ_0041994_CBC1	0.0831579	0.000933304	2.48007	up	545.637	338.502	957.132	288.839	436.675	205.543	739.918	251.654	639.411	219.935	-0.445936	-1.20871	0.201933	-1.32004	0.0616743	-1.26299	0.16824	-1.46148	-0.0945644	-1.40734
hsa_circ_0052337_CBC1	0.0739087	0.000198381	2.2376	up	4534.24	1823.34	7708.46	3068.01	4074.76	2408.9	7397.02	3056.99	5484.62	2418.61	2.60891	1.22064	3.21159	2.08892	3.28375	2.28787	3.48975	2.14112	3.00601	2.05169
hsa_circ_0085562_CBC1	0.105771	0.00385728	2.77194	up	442.131	177.172	755.295	209.178	782.825	200.642	639.28	249.036	342.678	182.781	-0.749406	-2.14272	-0.139745	-1.78558	0.903802	-1.29781	-0.0426788	-1.47656	-0.994454	-1.6743
hsa_circ_0012614_CBC1	0.154848	0.0184724	2.08936	up	98.5261	71.3571	74.5594	51.7387	119.363	49.5038	121.181	56.3006	155.565	39.0245	-2.9153	-3.45474	-3.48032	-3.80099	-1.80953	-3.31682	-2.44196	-3.62169	-2.13379	-3.90196
hsa-circRNA6624-22_CBC1	0.129098	0.0095301	2.03208	up	196.168	101.815	169.785	104.79	230.576	99.3133	382.764	135.792	160.762	91.6823	-1.92179	-2.94193	-2.29308	-2.78281	-0.859643	-2.31238	-0.782669	-2.35152	-2.08638	-2.6697
hsa-circRNA1030-15_CBC1	0.0767958	0.000378355	8.51825	up	38.9263	7.82935	51.9285	2.69763	39.969	6.64429	66.5435	7.34354	41.6452	4.68563	-4.25506	-6.64284	-4.00219	-8.06247	-3.38793	-6.21417	-3.30676	-6.5603	-4.03508	-6.96003
hsa_circ_0085698_CBC1	0.131869	0.0102159	2.21657	up	463.152	349.761	680.792	214.757	520.839	160.329	472.017	256.042	464.822	211.24	-0.682392	-1.1615	-0.289572	-1.7476	0.315951	-1.6214	-0.480287	-1.43653	-0.554629	-1.46553
hsa_circ_0075886_CBC1	0.205831	0.0422887	3.17606	up	66.2281	49.5363	261.167	29.2244	173.036	43.0168	226.495	41.8858	56.9276	44.2793	-3.48836	-3.98131	-1.67181	-4.62506	-1.27382	-3.51946	-1.53964	-4.04838	-3.58411	-3.71971
hsa_circ_0002832_CBC1	0.0929312	0.00197114	2.44081	up	695.414	359.838	1010.44	230.109	479.86	219.292	559.31	314.813	739.752	272.494	-0.0960061	-1.12053	0.280124	-1.64799	0.197726	-1.16958	-0.235478	-1.13842	0.115734	-1.09819
hsa_circ_0107871_CBC1	0.19562	0.0368168	5.18548	up	54.9225	58.1273	288.078	70.2978	215.417	33.1792	235.21	47.5482	1266.4	40.6294	-3.75841	-3.75058	-1.53032	-3.35876	-0.957757	-3.89408	-1.48518	-3.86545	0.891352	-3.84382
hsa_circ_0075573_CBC1	0.125244	0.00837516	2.26678	up	266.829	154.061	287.561	125.315	259.087	154.496	682.955	161.83	370.539	168.442	-1.47796	-2.34437	-1.53292	-2.52475	-0.691451	-1.67486	0.0526643	-2.09844	-0.881682	-1.79216
hsa_circ_0070980_CBC1	0.178576	0.0285214	4.49887	up	84.3337	10.5903	61.1156	8.79455	15.2625	5.71251	156.232	13.4441	10.0528	9.06509	-3.1397	-6.20706	-3.76717	-6.35756	-4.77683	-6.43217	-2.07544	-5.68787	-6.08564	-6.00795
hsa_circ_0122580_CBC1	0.101577	0.00312677	2.64803	up	327.533	193.343	618.866	164.214	237.193	127.777	563.293	139.677	471.471	167.395	-1.18224	-2.01671	-0.427158	-2.13473	-0.818827	-1.9488	-0.22524	-2.31082	-0.534139	-1.80116
hsa_circ_0068025_CBC1	0.118439	0.00655945	2.74583	up	42.8185	35.3485	92.8165	25.6858	47.2073	14.7456	88.543	28.7251	61.2614	16.398	-4.11757	-4.46815	-3.16433	-4.81127	-3.14781	-5.06407	-2.89468	-4.59253	-3.47826	-5.15283
[truncated: 155,072 more rows]

## Sheet: readme
Header	Description
ProbeName	ProbeName
p	T-test
[truncated: 5 more rows]
